# Supplementary material for: Translation stress and collided ribosomes are co-activators of cGAS
Source: Mol Cell. 2021 Jul 1;81(13):2808–2822.e10. doi: 10.1016/j.molcel.2021.05.018 (PMC8260207; doi:10.1016/j.molcel.2021.05.018)
Supplement: Table S1. The ASCC interactome, related to Figure 1 [file mmc2.xlsx]

## Sheet: hits from Flag-HA-ASCC1
Table S1. The ASCC interactome. ASCC1
Protein names	Gene names	Ratio: log2 (M2 beads / mock beads)	Ratio: -log2 (mock beads / M2 beads)	Total ratio: (M2 beads / mock beads)
Kinesin-like protein KIF11	KIF11	4.32387	5.63788	9.96176
Protein arginine N-methyltransferase 5;Protein arginine N-methyltransferase 5, N-terminally processed	PRMT5	4.1122	5.45799	9.57019
Methylosome protein 50	WDR77	4.36078	5.20535	9.56613
Serine/threonine-protein kinase 38	STK38	3.62586	5.01154	8.6374
Activating signal cointegrator 1	TRIP4	3.82934	4.74883	8.57817
Activating signal cointegrator 1 complex subunit 3	ASCC3	3.89802	4.64241	8.54043
Activating signal cointegrator 1 complex subunit 2	ASCC2	3.94739	4.52733	8.47471
Activating signal cointegrator 1 complex subunit 1	ASCC1	3.69354	4.69761	8.39116
Asparagine synthetase [glutamine-hydrolyzing]	ASNS	3.86592	4.41298	8.2789
Methylosome subunit pICln	CLNS1A	4.02733	4.2337	8.26104
Sister chromatid cohesion protein PDS5 homolog A	PDS5A	4.05085	3.46357	7.51441
Programmed cell death protein 4	PDCD4	2.98461	4.17457	7.15918
BTB/POZ domain-containing protein KCTD5	KCTD5	3.08897	3.99463	7.08361
Uncharacterized protein CXorf22	CXorf22	3.10427	3.76674	6.87101
U4/U6 small nuclear ribonucleoprotein Prp4	PRPF4	2.76441	3.97696	6.74137
Carboxymethylenebutenolidase homolog	CMBL	2.98736	3.75347	6.74082
Eukaryotic translation initiation factor 3 subunit D	EIF3D	2.9292	3.7356	6.6648
Eukaryotic initiation factor 4A-I	EIF4A1	2.97367	3.67001	6.64367
Eukaryotic translation initiation factor 3 subunit F	EIF3F	2.89948	3.74014	6.63963
Eukaryotic translation initiation factor 3 subunit G	EIF3G	2.79354	3.83638	6.62992
Eukaryotic translation initiation factor 3 subunit E	EIF3E	2.94495	3.68258	6.62754
Eukaryotic translation initiation factor 3 subunit H	EIF3H	2.89929	3.72669	6.62598
Eukaryotic translation initiation factor 3 subunit C;Eukaryotic translation initiation factor 3 subunit C-like protein	EIF3C;EIF3CL	2.89666	3.72583	6.62249
Eukaryotic translation initiation factor 3 subunit A	EIF3A	2.7757	3.8371	6.6128
Eukaryotic translation initiation factor 3 subunit L	EIF3L	2.83792	3.77399	6.61191
Eukaryotic translation initiation factor 3 subunit M	EIF3M	2.87096	3.72518	6.59614
Eukaryotic translation initiation factor 3 subunit K	EIF3K	2.67751	3.8903	6.5678
Eukaryotic translation initiation factor 3 subunit B	EIF3B	2.78383	3.77359	6.55742
Eukaryotic translation initiation factor 3 subunit I	EIF3I	2.82036	3.72943	6.54979
SLAIN motif-containing protein 1	SLAIN1	2.54142	3.66423	6.20565
Coordinator of PRMT5 and differentiation stimulator	COPRS	2.95947	3.02468	5.98415
Serine/threonine-protein kinase 38-like	STK38L	2.1238	3.85181	5.97561
Protein PRRC2A	PRRC2A	2.4498	3.21907	5.66887
T-complex protein 1 subunit zeta	CCT6A	2.1281	3.49263	5.62073
40S ribosomal protein S15	RPS15	3.64697	1.96821	5.61518
40S ribosomal protein S2	RPS2	3.68941	1.91441	5.60382
40S ribosomal protein S28	RPS28	3.84258	1.73514	5.57772
40S ribosomal protein S27-like	RPS27L	3.38653	2.18823	5.57477
TGF-beta-activated kinase 1 and MAP3K7-binding protein 1	TAB1	2.4312	3.13479	5.56599
Eukaryotic translation initiation factor 3 subunit J	EIF3J	2.07868	3.47917	5.55784
40S ribosomal protein S24	RPS24	3.71392	1.83537	5.54928
T-complex protein 1 subunit gamma	CCT3	2.30431	3.24018	5.54449
Eukaryotic initiation factor 4A-II;Eukaryotic initiation factor 4A-II, N-terminally processed	EIF4A2	2.4309	3.08302	5.51392
40S ribosomal protein S10	RPS10	3.64143	1.85095	5.49238
40S ribosomal protein S17	RPS17	3.51387	1.97177	5.48564
40S ribosomal protein S20	RPS20	3.3724	2.0924	5.4648
Small nuclear ribonucleoprotein Sm D3	SNRPD3	2.84123	2.6099	5.45113
40S ribosomal protein S19	RPS19	3.60656	1.83882	5.44538
40S ribosomal protein S3a	RPS3A	3.73596	1.70826	5.44421
40S ribosomal protein S26;Putative 40S ribosomal protein S26-like 1	RPS26;RPS26P11	3.56047	1.87965	5.44012
40S ribosomal protein S9	RPS9	3.66448	1.76842	5.4329
40S ribosomal protein S29	RPS29	3.56803	1.85778	5.42582
40S ribosomal protein S4, X isoform	RPS4X	3.54572	1.86486	5.41058
40S ribosomal protein S18	RPS18	3.57858	1.82736	5.40593
40S ribosomal protein SA	RPSA	3.52419	1.87171	5.39589
40S ribosomal protein S12	RPS12	3.69566	1.69549	5.39115
40S ribosomal protein S16	RPS16	3.55004	1.84042	5.39046
Eukaryotic translation initiation factor 4 gamma 1	EIF4G1	1.89825	3.48144	5.37968
40S ribosomal protein S25	RPS25	3.53356	1.82409	5.35765
SCY1-like protein 2	SCYL2	3.02615	2.32489	5.35103
40S ribosomal protein S15a	RPS15A	3.69699	1.6529	5.3499
Guanine nucleotide-binding protein subunit beta-2-like 1;Guanine nucleotide-binding protein subunit beta-2-like 1, N-terminally processed	GNB2L1	3.59908	1.72896	5.32804
40S ribosomal protein S8	RPS8	3.58772	1.72633	5.31405
40S ribosomal protein S23	RPS23	3.47521	1.8249	5.30012
Heat shock cognate 71 kDa protein	HSPA8	2.23079	3.05673	5.28752
40S ribosomal protein S6	RPS6	3.4631	1.82281	5.28591
40S ribosomal protein S3	RPS3	3.53518	1.74029	5.27547
40S ribosomal protein S7	RPS7	3.59312	1.67309	5.26621
40S ribosomal protein S27	RPS27	3.18517	2.06413	5.2493
40S ribosomal protein S14	RPS14	3.31387	1.93401	5.24788
Protein PRRC2B	PRRC2B	2.51889	2.72843	5.24732
Serine/threonine-protein kinase RIO1	RIOK1	3.27645	1.96314	5.23959
40S ribosomal protein S13	RPS13	3.43669	1.79977	5.23647
40S ribosomal protein S11	RPS11	3.48052	1.74889	5.22942
RNA-binding protein 10	RBM10	2.40752	2.77458	5.18209
40S ribosomal protein S21	RPS21	3.52557	1.63335	5.15891
Tubulin beta-4B chain;Tubulin beta-4A chain	TUBB4B;TUBB4A	2.03931	3.07838	5.11769
T-complex protein 1 subunit theta	CCT8	1.99451	3.10644	5.10094
40S ribosomal protein S5;40S ribosomal protein S5, N-terminally processed	RPS5	3.43723	1.59986	5.03708
La-related protein 1	LARP1	2.8935	2.13157	5.02506
Eukaryotic translation initiation factor 4B	EIF4B	1.58212	3.42156	5.00368
Tubulin beta chain	TUBB	2.09397	2.84456	4.93853
Exportin-5	XPO5	1.72971	3.20636	4.93607
T-complex protein 1 subunit eta	CCT7	2.29034	2.63102	4.92136
78 kDa glucose-regulated protein	HSPA5	2.13149	2.7617	4.89319
Tubulin alpha-1B chain	TUBA1B	1.91326	2.91626	4.82953
Protein LSM14 homolog A	LSM14A	2.40955	2.39191	4.80146
Small nuclear ribonucleoprotein Sm D1	SNRPD1	2.33176	2.45237	4.78414
DnaJ homolog subfamily A member 1	DNAJA1	1.65919	3.11316	4.77236
BTB/POZ domain-containing protein KCTD17	KCTD17	1.8585	2.90541	4.76391
T-complex protein 1 subunit delta	CCT4	1.82387	2.87832	4.70219
Heat shock 70 kDa protein 6	HSPA6	2.01453	2.68362	4.69816
Splicing factor 3B subunit 2	SF3B2	1.77028	2.87758	4.64786
BTB/POZ domain-containing protein KCTD2	KCTD2	2.21798	2.4053	4.62327
ATP-dependent RNA helicase DDX3X;ATP-dependent RNA helicase DDX3Y	DDX3X;DDX3Y	2.22441	2.39623	4.62064
Splicing factor 45	RBM17	2.14587	2.45569	4.60157
Small nuclear ribonucleoprotein-associated protein N;Small nuclear ribonucleoprotein-associated proteins B and B	SNRPN;SNRPB	2.06419	2.49094	4.55514
6-phosphofructo-2-kinase/fructose-2,6-bisphosphatase 3;6-phosphofructo-2-kinase;Fructose-2,6-bisphosphatase	PFKFB3	3.40108	1.14462	4.5457
Eukaryotic translation initiation factor 4E	EIF4E	1.67609	2.82521	4.5013
Cytoskeleton-associated protein 5	CKAP5	1.08079	3.4186	4.49939
DNA replication licensing factor MCM3	MCM3	1.91096	2.52941	4.44037
Splicing factor 3B subunit 1	SF3B1	1.80194	2.63612	4.43807
Putative RNA-binding protein Luc7-like 2	LUC7L2	2.39679	2.02715	4.42394
T-complex protein 1 subunit beta	CCT2	1.88401	2.53399	4.41801
La-related protein 4	LARP4	2.66578	1.74972	4.4155
Peroxiredoxin-1	PRDX1	1.76503	2.61599	4.38102
Heat shock 70 kDa protein 1B;Heat shock 70 kDa protein 1A	HSPA1B;HSPA1A	1.89515	2.47025	4.3654
U2 snRNP-associated SURP motif-containing protein	U2SURP	2.02173	2.2823	4.30403
Tubulin alpha-1C chain	TUBA1C	1.32147	2.96612	4.28759
DnaJ homolog subfamily C member 7	DNAJC7	2.22083	2.03747	4.2583
Filamin-A	FLNA	1.46315	2.78986	4.25301
Splicing factor 3B subunit 3	SF3B3	1.66753	2.51532	4.18284
Serine/threonine-protein phosphatase 2A 55 kDa regulatory subunit B alpha isoform	PPP2R2A	2.03577	2.13119	4.16695
Protein phosphatase 1B	PPM1B	2.16192	2.00439	4.16631
Splicing factor 3A subunit 3	SF3A3	1.89588	2.26382	4.1597
Pre-mRNA-splicing factor ATP-dependent RNA helicase DHX15	DHX15	2.09011	2.03925	4.12936
Structural maintenance of chromosomes flexible hinge domain-containing protein 1	SMCHD1	1.59608	2.52259	4.11867
tRNA-splicing ligase RtcB homolog	RTCB	2.86959	1.21729	4.08688
Heterogeneous nuclear ribonucleoprotein H;Heterogeneous nuclear ribonucleoprotein H, N-terminally processed	HNRNPH1	1.57492	2.48973	4.06465
T-complex protein 1 subunit epsilon	CCT5	2.02928	2.02726	4.05654
Ubiquitin-40S ribosomal protein S27a;Ubiquitin;40S ribosomal protein S27a;Ubiquitin-60S ribosomal protein L40;Ubiquitin;60S ribosomal protein L40;Polyubiquitin-B;Ubiquitin;Polyubiquitin-C;Ubiquitin	RPS27A;UBA52;UBB;UBC	1.9685	2.08737	4.05586
Polyadenylate-binding protein 1	PABPC1	2.36843	1.67821	4.04664
Probable ubiquitin carboxyl-terminal hydrolase FAF-X	USP9X	1.62943	2.3609	3.99033
Spindlin-1	SPIN1	1.28457	2.70444	3.98901
Eukaryotic translation initiation factor 1A, X-chromosomal;Eukaryotic translation initiation factor 1A, Y-chromosomal	EIF1AX;EIF1AY	1.94392	2.04472	3.98864
Calcium homeostasis endoplasmic reticulum protein	CHERP	1.98193	1.99925	3.98118
ATP-binding cassette sub-family E member 1	ABCE1	1.33571	2.60744	3.94315
Heterogeneous nuclear ribonucleoprotein K	HNRNPK	1.64344	2.29435	3.93779
Exportin-2	CSE1L	1.39001	2.54549	3.93549
Nuclease-sensitive element-binding protein 1	YBX1	1.45006	2.47626	3.92632
Polyadenylate-binding protein 4	PABPC4	2.40005	1.52342	3.92347
Probable ATP-dependent RNA helicase DDX6	DDX6	2.17744	1.68836	3.8658
Myotubularin-related protein 14	MTMR14	1.64395	2.16198	3.80593
Eukaryotic translation initiation factor 4 gamma 3	EIF4G3	1.72168	2.07461	3.79629
RNA-binding protein 39	RBM39	1.6157	2.14503	3.76073
Splicing factor 3B subunit 6	SF3B6	1.58198	2.08957	3.67155
Putative elongation factor 1-alpha-like 3;Elongation factor 1-alpha 1;Elongation factor 1-alpha 2	EEF1A1P5;EEF1A1;EEF1A2	1.35823	2.2837	3.64193
Eukaryotic translation initiation factor 4 gamma 2	EIF4G2	1.5566	2.07692	3.63352
Protein PRRC2C	PRRC2C	2.29992	1.33257	3.63249
Y-box-binding protein 3	YBX3	1.16118	2.45751	3.61869
Nucleosome assembly protein 1-like 1	NAP1L1	1.51859	2.09801	3.6166
RuvB-like 1	RUVBL1	1.58381	2.0272	3.61101
Survival motor neuron protein	SMN1	1.47995	2.11679	3.59674
Lethal(3)malignant brain tumor-like protein 2	L3MBTL2	1.50543	2.02485	3.53029
Serine-threonine kinase receptor-associated protein	STRAP	1.10762	2.4092	3.51682
Splicing factor 3A subunit 1	SF3A1	1.53381	1.93606	3.46987
Heterogeneous nuclear ribonucleoprotein U	HNRNPU	1.66353	1.80289	3.46642
Small nuclear ribonucleoprotein Sm D2	SNRPD2	1.85471	1.60995	3.46466
Heterogeneous nuclear ribonucleoprotein F;Heterogeneous nuclear ribonucleoprotein F, N-terminally processed	HNRNPF	1.436	2.01619	3.45219
Protein arginine N-methyltransferase 1	PRMT1	1.36787	2.08015	3.44802
Protein FAM98A	FAM98A	2.25798	1.12406	3.38204
Microtubule-associated protein 1B;MAP1B heavy chain;MAP1 light chain LC1	MAP1B	1.73114	1.61193	3.34307
DNA-dependent protein kinase catalytic subunit	PRKDC	1.74408	1.57351	3.31759
ATP-dependent 6-phosphofructokinase, platelet type	PFKP	1.45233	1.85909	3.31142
Peroxiredoxin-2	PRDX2	1.48821	1.82006	3.30826
Probable ATP-dependent RNA helicase DDX5	DDX5	1.7023	1.60371	3.30601
RuvB-like 2	RUVBL2	1.42954	1.831	3.26053
Probable ATP-dependent RNA helicase DDX20	DDX20	1.26538	1.99039	3.25577
Polypyrimidine tract-binding protein 1	PTBP1	1.79006	1.45182	3.24188
Splicing factor U2AF 65 kDa subunit	U2AF2	1.45712	1.77226	3.22938
RNA-binding protein NOB1	NOB1	1.29296	1.92785	3.22081
U4/U6 small nuclear ribonucleoprotein Prp31	PRPF31	2.084	1.12441	3.2084
Telomere-associated protein RIF1	RIF1	1.70106	1.49232	3.19338
Protein LTV1 homolog	LTV1	1.01428	2.14446	3.15874
CAD protein;Glutamine-dependent carbamoyl-phosphate synthase;Aspartate carbamoyltransferase;Dihydroorotase	CAD	1.60079	1.55669	3.15748
14-3-3 protein epsilon	YWHAE	1.13639	2.01783	3.15421
Enhancer of rudimentary homolog	ERH	1.25042	1.87171	3.12212
14-3-3 protein theta	YWHAQ	1.21039	1.90293	3.11332
Stress-induced-phosphoprotein 1	STIP1	1.34727	1.76381	3.11108
D-3-phosphoglycerate dehydrogenase	PHGDH	1.35631	1.73207	3.08838
Translational activator GCN1	GCN1L1	1.03534	1.9746	3.00995

## Sheet: hits from Flag-HA-ASCC2 cells
Table S1. The ASCC interactome. ASCC2
Protein names	Gene names	Ratio: log2 (M2 beads / mock beads)	Ratio: -log2 (mock beads / M2 beads)	Total ratio: (M2 beads / mock beads)
Eukaryotic translation initiation factor 3 subunit C;Eukaryotic translation initiation factor 3 subunit C-like protein	EIF3C;EIF3CL	5.40987	7.43874	12.8486
Eukaryotic translation initiation factor 3 subunit L	EIF3L	5.22307	7.45789	12.681
Eukaryotic translation initiation factor 3 subunit B	EIF3B	5.43683	7.2014	12.6382
Eukaryotic translation initiation factor 3 subunit I	EIF3I	5.15267	7.44639	12.5991
Eukaryotic translation initiation factor 3 subunit F	EIF3F	5.32557	7.02184	12.3474
Programmed cell death protein 4	PDCD4	5.2272	6.8459	12.0731
Eukaryotic translation initiation factor 3 subunit A	EIF3A	5.3517	6.62252	11.9742
Activating signal cointegrator 1 complex subunit 2	ASCC2	5.59503	6.32262	11.9176
Eukaryotic initiation factor 4A-I	EIF4A1	5.09567	6.60964	11.7053
Sister chromatid cohesion protein PDS5 homolog A	PDS5A	5.34639	5.91685	11.2632
Eukaryotic translation initiation factor 3 subunit E	EIF3E	5.23093	5.91033	11.1413
Eukaryotic translation initiation factor 3 subunit G	EIF3G	5.11848	5.91502	11.0335
40S ribosomal protein S29	RPS29	4.96463	5.63774	10.6024
Polyadenylate-binding protein 1	PABPC1	4.42687	6.0473	10.4742
Protein arginine N-methyltransferase 5;Protein arginine N-methyltransferase 5, N-terminally processed	PRMT5	5.65827	4.77004	10.4283
Methylosome protein 50	WDR77	6.10524	4.28715	10.3924
40S ribosomal protein S26;Putative 40S ribosomal protein S26-like 1	RPS26;RPS26P11	4.39252	5.99236	10.3849
40S ribosomal protein S6	RPS6	4.46212	5.82607	10.2882
40S ribosomal protein S3	RPS3	4.41109	5.82746	10.2385
40S ribosomal protein S11	RPS11	4.37379	5.85459	10.2284
Eukaryotic translation initiation factor 3 subunit M	EIF3M	5.02126	5.20062	10.2219
40S ribosomal protein S8	RPS8	4.39225	5.81198	10.2042
40S ribosomal protein S25	RPS25	4.45062	5.73689	10.1875
40S ribosomal protein S13	RPS13	4.41954	5.76039	10.1799
40S ribosomal protein S14	RPS14	4.23634	5.94288	10.1792
Activating signal cointegrator 1	TRIP4	5.52052	4.65828	10.1788
40S ribosomal protein S4, X isoform	RPS4X	4.32754	5.83058	10.1581
40S ribosomal protein S2	RPS2	4.31426	5.82076	10.135
40S ribosomal protein S28	RPS28	4.44414	5.68164	10.1258
40S ribosomal protein SA	RPSA	4.20805	5.91102	10.1191
40S ribosomal protein S18	RPS18	4.31622	5.768	10.0842
40S ribosomal protein S15a	RPS15A	4.48819	5.5897	10.0779
40S ribosomal protein S9	RPS9	4.39637	5.66339	10.0598
40S ribosomal protein S16	RPS16	4.3989	5.6561	10.055
40S ribosomal protein S7	RPS7	4.19912	5.81044	10.0096
Eukaryotic translation initiation factor 3 subunit H	EIF3H	5.09723	4.89252	9.98975
40S ribosomal protein S12	RPS12	4.44109	5.54813	9.98922
Guanine nucleotide-binding protein subunit beta-2-like 1;Guanine nucleotide-binding protein subunit beta-2-like 1, N-terminally processed	GNB2L1	4.29734	5.68572	9.98306
40S ribosomal protein S3a	RPS3A	4.35713	5.62017	9.9773
40S ribosomal protein S19	RPS19	4.33142	5.63702	9.96844
40S ribosomal protein S24	RPS24	4.44758	5.49278	9.94036
40S ribosomal protein S23	RPS23	4.28036	5.64863	9.92899
Activating signal cointegrator 1 complex subunit 1	ASCC1	4.60952	5.31055	9.92007
Eukaryotic translation initiation factor 3 subunit D	EIF3D	5.30195	4.54942	9.85137
40S ribosomal protein S20	RPS20	4.18634	5.62586	9.8122
40S ribosomal protein S10	RPS10	4.38025	5.39812	9.77836
BTB/POZ domain-containing protein KCTD5	KCTD5	4.96597	4.42939	9.39536
40S ribosomal protein S17	RPS17	4.10266	5.2333	9.33596
40S ribosomal protein S27	RPS27	3.70354	5.45812	9.16166
40S ribosomal protein S21	RPS21	4.50856	4.46661	8.97516
Kinesin-like protein KIF11	KIF11	5.73194	3.20849	8.94044
Methylosome subunit pICln	CLNS1A	3.94308	4.84871	8.79179
Nuclease-sensitive element-binding protein 1	YBX1	3.1447	5.6069	8.7516
40S ribosomal protein S5;40S ribosomal protein S5, N-terminally processed	RPS5	4.40402	4.21333	8.61735
Small nuclear ribonucleoprotein-associated protein N;Small nuclear ribonucleoprotein-associated proteins B and B	SNRPN;SNRPB	4.124	4.47086	8.59485
Eukaryotic translation initiation factor 4B	EIF4B	3.7062	4.5982	8.3044
Nucleolar RNA helicase 2	DDX21	3.44334	4.80503	8.24837
Eukaryotic translation initiation factor 3 subunit K	EIF3K	5.04702	3.06939	8.11641
40S ribosomal protein S27-like	RPS27L	2.91598	5.15267	8.06865
Activating signal cointegrator 1 complex subunit 3	ASCC3	5.76808	2.08828	7.85636
Polyadenylate-binding protein 4	PABPC4	4.29109	3.53137	7.82246
40S ribosomal protein S15	RPS15	3.45365	4.36465	7.8183
Eukaryotic translation initiation factor 3 subunit J	EIF3J	4.18785	3.58303	7.77088
Nucleolin	NCL	3.22321	4.26949	7.49269
Nucleosome assembly protein 1-like 1	NAP1L1	3.1098	4.31505	7.42484
Small nuclear ribonucleoprotein Sm D3	SNRPD3	2.99376	4.24291	7.23667
Serine/arginine-rich splicing factor 6	SRSF6	3.50754	3.71981	7.22735
La-related protein 4	LARP4	2.86985	4.32904	7.1989
RNA-binding protein 10	RBM10	3.3963	3.78309	7.17939
SCY1-like protein 2	SCYL2	3.46715	3.6981	7.16525
Small nuclear ribonucleoprotein Sm D1	SNRPD1	3.35657	3.65969	7.01625
Heterogeneous nuclear ribonucleoprotein H;Heterogeneous nuclear ribonucleoprotein H, N-terminally processed	HNRNPH1	2.73699	4.27076	7.00776
Eukaryotic initiation factor 4A-II;Eukaryotic initiation factor 4A-II, N-terminally processed	EIF4A2	3.21534	3.78932	7.00466
Tubulin beta-4B chain;Tubulin beta-4A chain	TUBB4B;TUBB4A	2.78448	3.99509	6.77957
Serine/threonine-protein kinase 38-like	STK38L	2.0616	4.66738	6.72899
Tubulin alpha-1B chain	TUBA1B	2.74433	3.9814	6.72573
Ubiquitin-40S ribosomal protein S27a;Ubiquitin;40S ribosomal protein S27a;Ubiquitin-60S ribosomal protein L40;Ubiquitin;60S ribosomal protein L40;Polyubiquitin-B;Ubiquitin;Polyubiquitin-C;Ubiquitin	RPS27A;UBA52;UBB;UBC	2.94073	3.78188	6.72261
Tubulin beta chain	TUBB	2.78681	3.88985	6.67665
Pre-mRNA-splicing factor ATP-dependent RNA helicase DHX15	DHX15	2.78266	3.88698	6.66964
TGF-beta-activated kinase 1 and MAP3K7-binding protein 1	TAB1	2.78262	3.79805	6.58066
Thyroid hormone receptor-associated protein 3	THRAP3	3.34014	3.18036	6.5205
Heterogeneous nuclear ribonucleoprotein U	HNRNPU	3.40136	3.1083	6.50966
Protein PRRC2A	PRRC2A	2.79338	3.62268	6.41606
ATP-dependent RNA helicase DDX3X;ATP-dependent RNA helicase DDX3Y	DDX3X;DDX3Y	3.91991	2.42198	6.34189
Y-box-binding protein 3	YBX3	2.4347	3.90504	6.33974
60S ribosomal protein L24	RPL24	2.66216	3.67059	6.33275
Splicing factor 3A subunit 3	SF3A3	2.58749	3.7097	6.29718
60S ribosomal protein L35	RPL35	2.52532	3.76247	6.28778
60S ribosomal protein L31	RPL31	2.50381	3.75592	6.25973
Probable ATP-dependent RNA helicase DDX6	DDX6	3.04541	3.18784	6.23325
60S acidic ribosomal protein P0;60S acidic ribosomal protein P0-like	RPLP0;RPLP0P6	2.31191	3.89686	6.20877
Splicing factor 3B subunit 2	SF3B2	2.80983	3.39236	6.20219
60S ribosomal protein L13	RPL13	2.44811	3.73263	6.18073
60S ribosomal protein L26	RPL26	2.49937	3.67973	6.17911
60S ribosomal protein L5	RPL5	2.44977	3.72698	6.17675
60S ribosomal protein L3	RPL3	2.45312	3.72187	6.17499
60S ribosomal protein L23	RPL23	2.42064	3.75236	6.173
60S ribosomal protein L4	RPL4	2.36036	3.81064	6.17101
60S ribosomal protein L30	RPL30	2.40643	3.76125	6.16768
60S ribosomal protein L17	RPL17	2.17044	3.98177	6.1522
Eukaryotic translation initiation factor 4 gamma 2	EIF4G2	2.82316	3.31401	6.13717
ATP-dependent RNA helicase DDX50	DDX50	2.76725	3.36054	6.12779
60S ribosomal protein L11	RPL11	2.37128	3.75415	6.12543
60S ribosomal protein L15	RPL15	2.51866	3.59845	6.11711
ATP-dependent RNA helicase DHX36	DHX36	1.03794	5.0785	6.11645
60S ribosomal protein L36a	RPL36A	2.37	3.74184	6.11184
60S ribosomal protein L18	RPL18	2.21406	3.86476	6.07883
60S ribosomal protein L28	RPL28	2.37879	3.68085	6.05963
60S ribosomal protein L21	RPL21	2.34477	3.70941	6.05419
60S ribosomal protein L23a	RPL23A	2.31982	3.70531	6.02513
60S acidic ribosomal protein P1	RPLP1	2.1433	3.8683	6.01159
BTB/POZ domain-containing protein KCTD2	KCTD2	3.79878	2.20816	6.00694
60S ribosomal protein L7	RPL7	2.35038	3.64115	5.99154
Serine/arginine-rich splicing factor 5	SRSF5	2.35332	3.62289	5.97621
60S ribosomal protein L32	RPL32	2.50139	3.47143	5.97282
60S ribosomal protein L12	RPL12	2.33019	3.63844	5.96862
Serine/threonine-protein kinase 38	STK38	2.62611	3.32787	5.95398
Heterogeneous nuclear ribonucleoprotein K	HNRNPK	2.93785	3.01462	5.95247
Serine/arginine-rich splicing factor 3	SRSF3	2.56677	3.37146	5.93823
60S ribosomal protein L19	RPL19	2.03139	3.89111	5.9225
60S ribosomal protein L13a	RPL13A	2.3305	3.5912	5.9217
Histone H1x	H1FX	2.67419	3.24386	5.91805
60S ribosomal protein L37a	RPL37A	2.60968	3.30201	5.9117
60S ribosomal protein L7a	RPL7A	2.43709	3.46771	5.9048
Protein PRRC2B	PRRC2B	1.12015	4.77533	5.89548
60S ribosomal protein L10	RPL10	2.28033	3.61465	5.89498
Serine/threonine-protein kinase RIO1	RIOK1	2.78356	3.10594	5.8895
60S ribosomal protein L8	RPL8	2.22885	3.65728	5.88613
60S ribosomal protein L6	RPL6	2.25653	3.62957	5.8861
60S ribosomal protein L14	RPL14	2.35437	3.52553	5.8799
Heat shock cognate 71 kDa protein	HSPA8	2.49723	3.37028	5.86751
60S ribosomal protein L18a	RPL18A	2.54644	3.31746	5.8639
U2 snRNP-associated SURP motif-containing protein	U2SURP	2.85774	3.0015	5.85924
La-related protein 1	LARP1	2.65798	3.20118	5.85916
60S ribosomal protein L9	RPL9	2.45233	3.39926	5.85159
Plasminogen activator inhibitor 1 RNA-binding protein	SERBP1	2.08318	3.73023	5.81341
60S ribosomal protein L27a	RPL27A	2.26324	3.50234	5.76559
Splicing factor 3B subunit 1	SF3B1	2.79311	2.96207	5.75518
Bystin	BYSL	3.07921	2.66575	5.74496
Eukaryotic initiation factor 4A-III;Eukaryotic initiation factor 4A-III, N-terminally processed	EIF4A3	2.9581	2.78329	5.74139
60S ribosomal protein L36	RPL36	2.28487	3.43965	5.72452
Peroxiredoxin-1	PRDX1	2.44122	3.27467	5.71589
ATP-binding cassette sub-family E member 1	ABCE1	2.59364	3.10383	5.69747
Eukaryotic translation initiation factor 4 gamma 3	EIF4G3	2.18368	3.47326	5.65693
ADP/ATP translocase 2;ADP/ATP translocase 2, N-terminally processed	SLC25A5	2.4439	3.20703	5.65093
6-phosphofructo-2-kinase/fructose-2,6-bisphosphatase 3;6-phosphofructo-2-kinase;Fructose-2,6-bisphosphatase	PFKFB3	3.03009	2.57665	5.60674
Splicing factor 3B subunit 3	SF3B3	2.8663	2.70322	5.56951
Splicing factor 45	RBM17	2.85555	2.69872	5.55427
60S ribosomal protein L29	RPL29	1.96632	3.56175	5.52807
Matrin-3	MATR3	2.12406	3.40276	5.52683
Pre-rRNA-processing protein TSR1 homolog	TSR1	2.90943	2.5971	5.50653
RNA-binding motif protein, X chromosome;RNA-binding motif protein, X chromosome, N-terminally processed;RNA binding motif protein, X-linked-like-1	RBMX;RBMXL1	2.24568	3.2466	5.49228
Heterogeneous nuclear ribonucleoprotein M	HNRNPM	2.21906	3.2425	5.46156
Cell growth-regulating nucleolar protein	LYAR	1.98495	3.45799	5.44294
Heterogeneous nuclear ribonucleoprotein R	HNRNPR	2.32866	3.10594	5.4346
RNA-binding protein 39	RBM39	2.35321	3.07024	5.42345
Eukaryotic translation initiation factor 4 gamma 1	EIF4G1	2.93589	2.48511	5.42101
Protein PRRC2C	PRRC2C	2.20592	3.20823	5.41415
60S ribosomal protein L22	RPL22	2.09292	3.29336	5.38628
Small nuclear ribonucleoprotein Sm D2	SNRPD2	1.90985	3.43161	5.34146
60S ribosomal protein L35a	RPL35A	1.78839	3.45176	5.24015
Importin-8	IPO8	3.00917	2.21063	5.2198
Elongation factor 2	EEF2	1.96484	3.2346	5.19944
Carboxymethylenebutenolidase homolog	CMBL	2.94894	2.24072	5.18966
60S ribosomal protein L10a	RPL10A	2.3651	2.81573	5.18084
THO complex subunit 4	ALYREF	2.10628	3.02797	5.13425
Tubulin alpha-1C chain	TUBA1C	2.04621	3.02668	5.07289
Probable rRNA-processing protein EBP2	EBNA1BP2	1.95304	3.09702	5.05007
Very-long-chain (3R)-3-hydroxyacyl-CoA dehydratase 3	HACD3	3.04653	2.00306	5.04959
Probable ATP-dependent RNA helicase DDX20	DDX20	2.2836	2.73687	5.02046
14-3-3 protein epsilon	YWHAE	2.06984	2.93932	5.00916
Calcium homeostasis endoplasmic reticulum protein	CHERP	3.58412	1.41081	4.99493
RNA-binding protein NOB1	NOB1	0.89755	4.08725	4.98481
Interleukin enhancer-binding factor 2	ILF2	2.02116	2.96286	4.98402
60S acidic ribosomal protein P2	RPLP2	1.89592	3.06419	4.96012
Heat shock 70 kDa protein 1B;Heat shock 70 kDa protein 1A	HSPA1B;HSPA1A	2.10205	2.84259	4.94465
Filamin-A	FLNA	2.04534	2.89025	4.93559
Putative elongation factor 1-alpha-like 3;Elongation factor 1-alpha 1;Elongation factor 1-alpha 2	EEF1A1P5;EEF1A1;EEF1A2	2.00479	2.90131	4.9061
Tubulin beta-2B chain	TUBB2B	1.03175	3.86401	4.89576
Heterogeneous nuclear ribonucleoprotein F;Heterogeneous nuclear ribonucleoprotein F, N-terminally processed	HNRNPF	1.95144	2.89711	4.84855
Survival motor neuron protein	SMN1	2.68459	2.15682	4.84141
Exportin-5	XPO5	1.12545	3.70921	4.83466
Putative ATP-dependent RNA helicase DHX30	DHX30	1.83095	2.95926	4.79021
Probable ATP-dependent RNA helicase DDX17	DDX17	2.12562	2.66401	4.78963
Serine/arginine-rich splicing factor 7	SRSF7	1.92071	2.84032	4.76103
Serine/arginine-rich splicing factor 1	SRSF1	2.21394	2.51449	4.72843
Eukaryotic translation initiation factor 1A, X-chromosomal;Eukaryotic translation initiation factor 1A, Y-chromosomal	EIF1AX;EIF1AY	2.90192	1.80844	4.71036
Phosphate carrier protein, mitochondrial	SLC25A3	2.23475	2.44489	4.67964
Probable 28S rRNA (cytosine(4447)-C(5))-methyltransferase	NOP2	1.4344	3.24059	4.67499
Heat shock 70 kDa protein 6	HSPA6	1.56511	3.10942	4.67453
5-3 exoribonuclease 2	XRN2	2.16298	2.49769	4.66067
Protein LTV1 homolog	LTV1	1.85734	2.79056	4.6479
Histone-binding protein RBBP4	RBBP4	1.94306	2.69703	4.64009
Core histone macro-H2A.1	H2AFY	1.86912	2.74014	4.60926
60S ribosomal protein L38	RPL38	1.71501	2.87917	4.59418
ATP-dependent RNA helicase A	DHX9	2.07478	2.51474	4.58952
Probable ATP-dependent RNA helicase DDX5	DDX5	2.25629	2.32576	4.58204
Transcription intermediary factor 1-beta	TRIM28	1.78128	2.70972	4.49099
Ataxin-2	ATXN2	2.49383	1.99143	4.48525
Heterogeneous nuclear ribonucleoproteins C1/C2	HNRNPC	1.4756	2.94976	4.42536
Tetratricopeptide repeat protein 37	TTC37	1.69937	2.72461	4.42399
Small nuclear ribonucleoprotein E	SNRPE	2.53995	1.87504	4.41499
RuvB-like 1	RUVBL1	2.30229	2.0657	4.36799
Pre-mRNA-processing factor 19	PRPF19	1.54537	2.79516	4.34053
FACT complex subunit SSRP1	SSRP1	1.68266	2.62629	4.30895
ATP-dependent RNA helicase DDX54	DDX54	1.52782	2.77833	4.30615
60S ribosomal protein L27	RPL27	1.61744	2.68075	4.29819
28 kDa heat- and acid-stable phosphoprotein	PDAP1	2.95174	1.32482	4.27655
Exportin-2	CSE1L	1.96543	2.30002	4.26545
Eukaryotic translation initiation factor 6	EIF6	1.92516	2.33679	4.26196
Nucleophosmin	NPM1	1.37895	2.85789	4.23684
Ataxin-2-like protein	ATXN2L	1.85671	2.36468	4.22139
FACT complex subunit SPT16	SUPT16H	1.5592	2.62131	4.18051
Splicing factor U2AF 65 kDa subunit	U2AF2	1.31162	2.85006	4.16168
WD repeat-containing protein 18	WDR18	1.70128	2.4549	4.15618
Myb-binding protein 1A	MYBBP1A	1.76854	2.374	4.14254
Serine/threonine-protein phosphatase PP1-gamma catalytic subunit	PPP1CC	1.55395	2.56875	4.1227
Exportin-1	XPO1	1.99505	2.10967	4.10472
OTU domain-containing protein 4	OTUD4	3.50233	0.57336	4.07569
Proline-, glutamic acid- and leucine-rich protein 1	PELP1	1.639	2.43144	4.07044
Translational activator GCN1	GCN1L1	2.06485	1.99597	4.06081
78 kDa glucose-regulated protein	HSPA5	1.65814	2.35882	4.01697
RuvB-like 2	RUVBL2	1.74399	2.2693	4.01329
Telomere-associated protein RIF1	RIF1	1.54117	2.41665	3.95782
Polypyrimidine tract-binding protein 1	PTBP1	1.91046	2.04359	3.95405
U5 small nuclear ribonucleoprotein 200 kDa helicase	SNRNP200	2.20758	1.72791	3.93549
SWI/SNF-related matrix-associated actin-dependent regulator of chromatin subfamily A member 5	SMARCA5	1.68086	2.20437	3.88523
Serine/arginine-rich splicing factor 9	SRSF9	1.83317	2.03558	3.86875
Splicing factor U2AF 35 kDa subunit;Splicing factor U2AF 26 kDa subunit	U2AF1;U2AF1L4	0.986302	2.82777	3.81407
Protein FAM98A	FAM98A	1.39709	2.41189	3.80898
Heterogeneous nuclear ribonucleoprotein Q	SYNCRIP	1.76681	2.03747	3.80428
Rab GDP dissociation inhibitor beta	GDI2	0.10541	3.69793	3.80334
Tubulin beta-8 chain	TUBB8	2.55584	1.24226	3.7981
14-3-3 protein zeta/delta	YWHAZ	1.57051	2.17495	3.74546
Splicing factor 3B subunit 6	SF3B6	1.44265	2.2974	3.74005
14-3-3 protein theta	YWHAQ	2.34528	1.39308	3.73837
Insulin-like growth factor 2 mRNA-binding protein 1	IGF2BP1	1.38383	2.34784	3.73167
Bcl-2-associated transcription factor 1	BCLAF1	2.90308	0.748554	3.65163
Enhancer of rudimentary homolog	ERH	1.10762	2.53893	3.64655
Heterogeneous nuclear ribonucleoprotein L	HNRNPL	1.51299	2.06927	3.58225
Dynein light chain 1, cytoplasmic;Dynein light chain 2, cytoplasmic	DYNLL1;DYNLL2	1.51803	2.03801	3.55604
Transformer-2 protein homolog beta	TRA2B	1.3344	2.22035	3.55474
Insulin receptor substrate 4	IRS4	1.02134	2.50873	3.53007
Poly(rC)-binding protein 1	PCBP1	0.931759	2.59187	3.52363
Splicing factor 3A subunit 1	SF3A1	2.03924	1.46989	3.50913
Sal-like protein 3	SALL3	2.17124	1.33592	3.50716
Plasmalemma vesicle-associated protein	PLVAP	1.55006	1.91316	3.46322
Spectrin beta chain, non-erythrocytic 1	SPTBN1	1.16337	2.28272	3.44609
Ribosome biogenesis protein BRX1 homolog	BRIX1	0.090718	3.3221	3.41282
Heterogeneous nuclear ribonucleoprotein D0	HNRNPD	0.852718	2.55894	3.41166
ATP-dependent 6-phosphofructokinase, platelet type	PFKP	1.69902	1.70769	3.40671
14-3-3 protein gamma;14-3-3 protein gamma, N-terminally processed	YWHAG	0.739934	2.66319	3.40313
Heat shock protein HSP 90-beta	HSP90AB1	1.11743	2.27097	3.3884
Heat shock protein HSP 90-alpha	HSP90AA1	1.01228	2.31854	3.33082
Core histone macro-H2A.2	H2AFY2	1.36989	1.92626	3.29615
Gem-associated protein 4	GEMIN4	1.26424	2.00087	3.2651
Putative RNA-binding protein Luc7-like 2	LUC7L2	1.21593	2.04877	3.2647
Serine-threonine kinase receptor-associated protein	STRAP	1.26267	1.98325	3.24592
Poly(rC)-binding protein 2;Poly(rC)-binding protein 3	PCBP2;PCBP3	0.713432	2.50471	3.21815
Histone H1.4	HIST1H1E	1.39578	1.82097	3.21675
Splicing factor, proline- and glutamine-rich	SFPQ	1.5865	1.62162	3.20812
DNA topoisomerase 1	TOP1	1.06771	2.13505	3.20276
Poly [ADP-ribose] polymerase 1	PARP1	1.11263	2.06449	3.17713
Ribosomal L1 domain-containing protein 1	RSL1D1	1.07341	2.10203	3.17544
Heterogeneous nuclear ribonucleoprotein A1;Heterogeneous nuclear ribonucleoprotein A1, N-terminally processed;Heterogeneous nuclear ribonucleoprotein A1-like 2	HNRNPA1;HNRNPA1L2	1.28297	1.8838	3.16677
Pre-mRNA-processing-splicing factor 8	PRPF8	0.488309	2.66209	3.1504
ATP-dependent RNA helicase DDX1	DDX1	1.21375	1.90196	3.11571
Transcription elongation factor SPT5	SUPT5H	1.57488	1.51763	3.0925
Microtubule-associated protein 1B;MAP1B heavy chain;MAP1 light chain LC1	MAP1B	1.41365	1.67337	3.08702
Stress-70 protein, mitochondrial	HSPA9	1.08298	1.98645	3.06942
Splicing factor 3B subunit 4	SF3B4	2.30276	0.734011	3.03677
D-3-phosphoglycerate dehydrogenase	PHGDH	1.34704	1.65831	3.00535

## Sheet: hits from Flag-HA-ASCC3 cells
Table S1. The ASCC interactome. ASCC3
Protein names	Gene names	Ratio: log2 (M2 beads / mock beads)	Ratio: -log2 (mock beads / M2 beads)	Total ratio: (M2 beads / mock beads)
Methylosome protein 50	WDR77	5.59938	6.913	12.5124
Activating signal cointegrator 1 complex subunit 1	ASCC1	5.43303	5.82296	11.256
Kinesin-like protein KIF11	KIF11	5.92735	5.09591	11.0233
Protein arginine N-methyltransferase 5;Protein arginine N-methyltransferase 5, N-terminally processed	PRMT5	5.69446	5.29228	10.9867
Activating signal cointegrator 1	TRIP4	5.68924	5.13431	10.8236
Activating signal cointegrator 1 complex subunit 3	ASCC3	5.40701	4.66643	10.0734
Activating signal cointegrator 1 complex subunit 2	ASCC2	4.96805	4.62765	9.59569
Eukaryotic translation initiation factor 3 subunit F	EIF3F	3.51248	6.03439	9.54687
Eukaryotic translation initiation factor 3 subunit C;Eukaryotic translation initiation factor 3 subunit C-like protein	EIF3C;EIF3CL	3.42089	6.03628	9.45716
Eukaryotic translation initiation factor 3 subunit L	EIF3L	3.38598	6.02759	9.41358
Programmed cell death protein 4	PDCD4	3.88528	5.09997	8.98525
Serine/threonine-protein kinase 38	STK38	5.56203	3.37095	8.93298
Eukaryotic translation initiation factor 3 subunit G	EIF3G	2.83625	6.02712	8.86337
Eukaryotic translation initiation factor 3 subunit A	EIF3A	3.37823	5.45678	8.83502
Eukaryotic translation initiation factor 3 subunit E	EIF3E	3.33342	4.97057	8.304
Methylosome subunit pICln	CLNS1A	4.19834	4.09586	8.2942
Eukaryotic translation initiation factor 3 subunit B	EIF3B	3.32193	4.94697	8.2689
Eukaryotic initiation factor 4A-I	EIF4A1	2.61061	5.09064	7.70125
Splicing factor 3B subunit 1	SF3B1	3.38888	4.06852	7.4574
RNA-binding protein 10	RBM10	3.17508	4.00537	7.18044
Serine/threonine-protein kinase RIO1	RIOK1	4.095	2.88055	6.97555
SCY1-like protein 2	SCYL2	3.02839	3.92535	6.95374
Heterogeneous nuclear ribonucleoprotein U	HNRNPU	2.65104	4.26424	6.91528
Splicing factor 3B subunit 3	SF3B3	3.18193	3.64577	6.8277
40S ribosomal protein S7	RPS7	1.49211	5.3062	6.79831
Small nuclear ribonucleoprotein-associated protein N;Small nuclear ribonucleoprotein-associated proteins B and B	SNRPN;SNRPB	2.66501	4.08366	6.74866
6-phosphofructo-2-kinase/fructose-2,6-bisphosphatase 3;6-phosphofructo-2-kinase;Fructose-2,6-bisphosphatase	PFKFB3	4.02901	2.68724	6.71625
Small nuclear ribonucleoprotein Sm D3	SNRPD3	2.42728	4.28358	6.71086
Sarcoplasmic/endoplasmic reticulum calcium ATPase 2;Sarcoplasmic/endoplasmic reticulum calcium ATPase 1;Sarcoplasmic/endoplasmic reticulum calcium ATPase 3	ATP2A2;ATP2A1;ATP2A3	1.39243	5.29443	6.68686
TGF-beta-activated kinase 1 and MAP3K7-binding protein 1	TAB1	2.30588	4.37926	6.68514
Eukaryotic translation initiation factor 3 subunit I	EIF3I	3.36064	3.27369	6.63434
U4/U6 small nuclear ribonucleoprotein Prp31	PRPF31	3.46637	3.15149	6.61786
Splicing factor 3B subunit 2	SF3B2	3.30734	3.28771	6.59505
40S ribosomal protein SA	RPSA	1.24987	5.2288	6.47867
Bcl-2-associated transcription factor 1	BCLAF1	2.79865	3.64009	6.43874
Eukaryotic translation initiation factor 3 subunit M	EIF3M	3.30579	3.00474	6.31053
Heterogeneous nuclear ribonucleoprotein H;Heterogeneous nuclear ribonucleoprotein H, N-terminally processed	HNRNPH1	1.77615	4.52161	6.29776
Splicing factor 3B subunit 4	SF3B4	2.61257	3.66799	6.28055
Nuclease-sensitive element-binding protein 1	YBX1	1.75343	4.51626	6.26969
Pre-mRNA-splicing factor ATP-dependent RNA helicase DHX15	DHX15	2.64365	3.57963	6.22328
40S ribosomal protein S12	RPS12	1.45975	4.73416	6.19391
Enhancer of rudimentary homolog	ERH	2.13011	4.0545	6.18461
Guanine nucleotide-binding protein subunit beta-2-like 1;Guanine nucleotide-binding protein subunit beta-2-like 1, N-terminally processed	GNB2L1	1.36603	4.77462	6.14064
40S ribosomal protein S25	RPS25	1.42379	4.62057	6.04436
40S ribosomal protein S9	RPS9	1.50309	4.515	6.0181
40S ribosomal protein S13	RPS13	1.40621	4.60675	6.01296
Thyroid hormone receptor-associated protein 3	THRAP3	2.31048	3.68823	5.99871
Heat shock cognate 71 kDa protein	HSPA8	2.05221	3.89368	5.94589
Tubulin beta chain	TUBB	1.5923	4.30062	5.89292
ATP-dependent RNA helicase DDX3X;ATP-dependent RNA helicase DDX3Y	DDX3X;DDX3Y	1.80153	4.07801	5.87955
40S ribosomal protein S19	RPS19	1.50055	4.36002	5.86057
Tubulin beta-4B chain;Tubulin beta-4A chain	TUBB4B;TUBB4A	1.53456	4.28763	5.82219
40S ribosomal protein S18	RPS18	1.45791	4.3602	5.81811
40S ribosomal protein S6	RPS6	1.33828	4.45002	5.7883
Eukaryotic translation initiation factor 3 subunit J	EIF3J	3.14937	2.63102	5.78039
Tubulin alpha-1B chain	TUBA1B	1.53575	4.2264	5.76215
Serine-threonine kinase receptor-associated protein	STRAP	1.7646	3.99403	5.75863
40S ribosomal protein S14	RPS14	1.17396	4.54813	5.72209
40S ribosomal protein S28	RPS28	1.39764	4.30392	5.70156
40S ribosomal protein S10	RPS10	1.24525	4.42452	5.66977
Tubulin beta-8 chain	TUBB8	1.83738	3.74003	5.5774
40S ribosomal protein S3	RPS3	1.39089	4.14397	5.53486
Calcium homeostasis endoplasmic reticulum protein	CHERP	2.65276	2.85517	5.50793
La-related protein 4	LARP4	1.38824	4.11358	5.50183
Protein phosphatase 1B	PPM1B	2.44684	2.94419	5.39103
40S ribosomal protein S2	RPS2	1.37895	3.9973	5.37626
DNA replication licensing factor MCM3	MCM3	0.918997	4.44442	5.36342
Double-stranded RNA-binding protein Staufen homolog 1	STAU1	0.11929	5.21052	5.32981
Filamin-A	FLNA	1.94561	3.38069	5.3263
SLAIN motif-containing protein 1	SLAIN1	0.673918	4.62939	5.30331
Splicing factor 3A subunit 1	SF3A1	2.04233	3.24304	5.28537
40S ribosomal protein S26;Putative 40S ribosomal protein S26-like 1	RPS26;RPS26P11	1.27346	4.01136	5.28481
Eukaryotic translation initiation factor 3 subunit D	EIF3D	3.41346	1.85904	5.2725
40S ribosomal protein S16	RPS16	1.44927	3.79514	5.24441
40S ribosomal protein S17	RPS17	1.3348	3.89297	5.22777
Influenza virus NS1A-binding protein	IVNS1ABP	2.42723	2.79576	5.22299
BTB/POZ domain-containing protein KCTD5	KCTD5	4.1692	1.04964	5.21884
40S ribosomal protein S3a	RPS3A	1.49886	3.70551	5.20438
40S ribosomal protein S11	RPS11	1.52952	3.6368	5.16633
40S ribosomal protein S8	RPS8	1.35997	3.78645	5.14642
40S ribosomal protein S23	RPS23	1.31597	3.82791	5.14388
Eukaryotic translation initiation factor 4 gamma 1	EIF4G1	2.25178	2.88747	5.13925
Heat shock 70 kDa protein 6	HSPA6	1.85	3.27439	5.12439
60S ribosomal protein L35	RPL35	-0.584717	5.69825	5.11353
Pre-mRNA-processing factor 19	PRPF19	1.75429	3.34455	5.09884
Polyadenylate-binding protein 1	PABPC1	0.720891	4.3777	5.09859
Protein PRRC2C	PRRC2C	1.69906	3.39474	5.09381
Myotubularin-related protein 14	MTMR14	2.0878	2.95545	5.04325
Heterogeneous nuclear ribonucleoprotein K	HNRNPK	1.46226	3.54903	5.01129
Eukaryotic translation initiation factor 3 subunit H	EIF3H	1.51773	3.48652	5.00425
Peroxiredoxin-1	PRDX1	1.70607	3.27579	4.98185
40S ribosomal protein S24	RPS24	1.37067	3.57641	4.94707
40S ribosomal protein S4, X isoform	RPS4X	1.37318	3.53647	4.90965
DnaJ homolog subfamily C member 7	DNAJC7	1.78056	3.10247	4.88303
BTB/POZ domain-containing protein KCTD2	KCTD2	3.82762	1.03679	4.86441
Protein PRRC2A	PRRC2A	1.82936	3.01508	4.84445
Sister chromatid cohesion protein PDS5 homolog A	PDS5A	1.2587	3.57558	4.83428
Importin-8	IPO8	1.79211	2.9812	4.7733
U2 snRNP-associated SURP motif-containing protein	U2SURP	2.40662	2.35801	4.76463
Heat shock 70 kDa protein 1B;Heat shock 70 kDa protein 1A	HSPA1B;HSPA1A	1.71128	3.0328	4.74408
40S ribosomal protein S21	RPS21	1.40321	3.33996	4.74317
BAG family molecular chaperone regulator 2	BAG2	3.31345	1.41631	4.72976
Probable ubiquitin carboxyl-terminal hydrolase FAF-X	USP9X	1.37779	3.33494	4.71273
Exportin-5	XPO5	1.49072	3.15985	4.65057
Microtubule-associated protein 1B;MAP1B heavy chain;MAP1 light chain LC1	MAP1B	2.19963	2.43776	4.63739
Probable ATP-dependent RNA helicase DDX5	DDX5	1.36821	3.17046	4.53867
40S ribosomal protein S5;40S ribosomal protein S5, N-terminally processed	RPS5	1.31499	3.20556	4.52055
Nucleolar RNA helicase 2	DDX21	0.520749	3.96594	4.48669
Serine/threonine-protein kinase 38-like	STK38L	0.431676	4.01693	4.4486
Dynactin subunit 2	DCTN2	3.32625	1.08878	4.41503
40S ribosomal protein S20	RPS20	1.09977	3.24674	4.3465
Eukaryotic initiation factor 4A-III;Eukaryotic initiation factor 4A-III, N-terminally processed	EIF4A3	1.47181	2.85998	4.33179
Protein PRRC2B	PRRC2B	1.71892	2.59274	4.31166
Tubulin alpha-1C chain	TUBA1C	1.30597	3.0015	4.30747
Putative elongation factor 1-alpha-like 3;Elongation factor 1-alpha 1;Elongation factor 1-alpha 2	EEF1A1P5;EEF1A1;EEF1A2	1.20583	3.09875	4.30458
Uncharacterized protein C11orf84	C11orf84	1.73582	2.52966	4.26548
Telomere-associated protein RIF1	RIF1	2.12575	2.12444	4.25019
ATP-dependent RNA helicase DDX50	DDX50	1.06881	3.17736	4.24617
40S ribosomal protein S29	RPS29	1.4799	2.75682	4.23672
Apoptotic chromatin condensation inducer in the nucleus	ACIN1	1.81701	2.4092	4.22621
Transcription intermediary factor 1-beta	TRIM28	1.55144	2.66191	4.21335
RuvB-like 1	RUVBL1	1.2784	2.9295	4.2079
RNA-binding motif protein, X chromosome;RNA-binding motif protein, X chromosome, N-terminally processed;RNA binding motif protein, X-linked-like-1	RBMX;RBMXL1	0.976437	3.17501	4.15145
Matrin-3	MATR3	0.942308	3.19245	4.13476
RNA-binding protein 39	RBM39	1.53401	2.53132	4.06534
Serine/arginine-rich splicing factor 7	SRSF7	1.74756	2.3065	4.05406
Splicing factor 3A subunit 3	SF3A3	1.51546	2.53483	4.05029
Heterogeneous nuclear ribonucleoprotein F;Heterogeneous nuclear ribonucleoprotein F, N-terminally processed	HNRNPF	1.12856	2.87144	4
Scaffold attachment factor B1	SAFB	2.00813	1.98633	3.99446
Probable ATP-dependent RNA helicase DDX17	DDX17	1.10789	2.87472	3.98261
Serine/threonine-protein phosphatase 2A 55 kDa regulatory subunit B alpha isoform	PPP2R2A	1.31748	2.66191	3.97939
Pre-mRNA-processing-splicing factor 8	PRPF8	1.44927	2.51466	3.96393
116 kDa U5 small nuclear ribonucleoprotein component	EFTUD2	1.41668	2.53608	3.95276
Nucleosome assembly protein 1-like 1	NAP1L1	0.700617	3.22864	3.92926
Ubiquitin-40S ribosomal protein S27a;Ubiquitin;40S ribosomal protein S27a;Ubiquitin-60S ribosomal protein L40;Ubiquitin;60S ribosomal protein L40;Polyubiquitin-B;Ubiquitin;Polyubiquitin-C;Ubiquitin	RPS27A;UBA52;UBB;UBC	1.30626	2.60349	3.90975
Tubulin beta-2B chain	TUBB2B	1.30539	2.60139	3.90677
Serine/threonine-protein phosphatase 2A 65 kDa regulatory subunit A alpha isoform	PPP2R1A	1.73023	2.16178	3.89201
Eukaryotic translation initiation factor 4 gamma 2	EIF4G2	1.27083	2.62051	3.89134
Serine/arginine-rich splicing factor 6	SRSF6	1.79402	2.07467	3.86869
Tubulin beta-6 chain	TUBB6	1.61579	2.22506	3.84085
DBIRD complex subunit ZNF326	ZNF326	1.43205	2.37624	3.8083
Far upstream element-binding protein 2	KHSRP	1.15898	2.64259	3.80158
Unconventional myosin-Vb	MYO5B	1.33434	2.46339	3.79773
Fatty acid synthase;[Acyl-carrier-protein] S-acetyltransferase;[Acyl-carrier-protein] S-malonyltransferase;3-oxoacyl-[acyl-carrier-protein] synthase;3-oxoacyl-[acyl-carrier-protein] reductase;3-hydroxyacyl-[acyl-carrier-protein] dehydratase;Enoyl-[acyl-carrier-protein] reductase;Oleoyl-[acyl-carrier-protein] hydrolase	FASN	1.05089	2.72128	3.77216
Coatomer subunit gamma-2;Coatomer subunit gamma-1	COPG2;COPG1	0.709291	3.04097	3.75026
Insulin receptor substrate 4	IRS4	1.03443	2.70906	3.74348
Exportin-2	CSE1L	1.18948	2.54928	3.73876
Nucleolin	NCL	1.09869	2.62709	3.72578
Reticulocalbin-2	RCN2	0.967833	2.74749	3.71532
Histone-binding protein RBBP4	RBBP4	1.07882	2.63505	3.71386
Structural maintenance of chromosomes flexible hinge domain-containing protein 1	SMCHD1	2.12961	1.57325	3.70287
Heterogeneous nuclear ribonucleoprotein R	HNRNPR	0.9668	2.71871	3.68551
Y-box-binding protein 3	YBX3	0.965618	2.70708	3.6727
Heat shock protein HSP 90-beta	HSP90AB1	0.973868	2.6891	3.66297
U5 small nuclear ribonucleoprotein 200 kDa helicase	SNRNP200	1.58722	2.06667	3.65389
RuvB-like 2	RUVBL2	0.866631	2.76219	3.62882
Exportin-1	XPO1	1.55959	2.03878	3.59837
Eukaryotic translation initiation factor 3 subunit K	EIF3K	0.974015	2.61379	3.5878
Histone deacetylase 1	HDAC1	1.5656	2.01911	3.58471
Lamin-B2	LMNB2	1.04481	2.51317	3.55799
ATP synthase subunit beta, mitochondrial	ATP5B	0.954569	2.57081	3.52538
La-related protein 1	LARP1	1.86829	1.64991	3.5182
Protein arginine N-methyltransferase 1	PRMT1	1.79448	1.70953	3.50401
T-complex protein 1 subunit zeta	CCT6A	1.0675	2.39608	3.46358
40S ribosomal protein S15a	RPS15A	1.58458	1.85799	3.44257
ATP-dependent 6-phosphofructokinase, platelet type	PFKP	0.991463	2.44859	3.44005
Spectrin alpha chain, non-erythrocytic 1	SPTAN1	1.05019	2.34924	3.39942
Splicing factor U2AF 65 kDa subunit	U2AF2	0.507008	2.87726	3.38427
CAD protein;Glutamine-dependent carbamoyl-phosphate synthase;Aspartate carbamoyltransferase;Dihydroorotase	CAD	0.910733	2.46005	3.37078
Heat shock protein HSP 90-alpha	HSP90AA1	0.942158	2.40225	3.3444
Pachytene checkpoint protein 2 homolog	TRIP13	0.952706	2.38323	3.33593
Polyadenylate-binding protein 4	PABPC4	0.634965	2.68734	3.3223
Transformer-2 protein homolog beta	TRA2B	1.62999	1.668	3.29798
Spectrin beta chain, non-erythrocytic 1	SPTBN1	1.1135	2.17964	3.29315
26S proteasome non-ATPase regulatory subunit 2	PSMD2	1.05887	2.23033	3.2892
78 kDa glucose-regulated protein	HSPA5	1.02077	2.26084	3.28161
DNA-directed RNA polymerase II subunit RPB2	POLR2B	0.304745	2.96985	3.27459
Heterogeneous nuclear ribonucleoprotein M	HNRNPM	0.489132	2.75011	3.23924
TAR DNA-binding protein 43	TARDBP	1.01742	2.19985	3.21727
Translational activator GCN1	GCN1L1	1.07121	2.11848	3.18969
DNA-dependent protein kinase catalytic subunit	PRKDC	0.947479	2.21444	3.16192
Unconventional myosin-VI	MYO6	1.09788	2.0622	3.16008
CCR4-NOT transcription complex subunit 1	CNOT1	0.381283	2.74633	3.12761
Unconventional myosin-Ic	MYO1C	0.68437	2.4423	3.12667
Interleukin enhancer-binding factor 2	ILF2	0.812129	2.31237	3.12449
Probable ATP-dependent RNA helicase DDX20	DDX20	1.0481	2.0677	3.11579
Protein RCC2	RCC2	0.836247	2.26527	3.10152
Heat shock protein 105 kDa	HSPH1	1.47602	1.62034	3.09635
D-3-phosphoglycerate dehydrogenase	PHGDH	0.977097	2.10718	3.08428
Unconventional myosin-Ib	MYO1B	0.991681	2.08933	3.08101
Drebrin	DBN1	0.842939	2.23128	3.07422
Tropomodulin-2	TMOD2	0.442652	2.60603	3.04869
T-complex protein 1 subunit theta	CCT8	0.655901	2.37385	3.02975
Core histone macro-H2A.1	H2AFY	-0.0904803	3.11179	3.02131
Carboxymethylenebutenolidase homolog	CMBL	0.324696	2.69236	3.01706
Unconventional myosin-Id	MYO1D	0.858379	2.15817	3.01655
Myosin-9	MYH9	0.762136	2.25394	3.01608

## Sheet: hits from Parental cells
Table S1. The ASCC interactome. Untagged control
Protein names	Gene names	Ratio: log2 (M2 beads / mock beads)	Ratio: -log2 (mock beads / M2 beads)	Total ratio: (M2 beads / mock beads)
Methylosome protein 50	WDR77	5.71282	7.51311	13.2259
Protein arginine N-methyltransferase 5;Protein arginine N-methyltransferase 5, N-terminally processed	PRMT5	5.65618	6.46792	12.1241
Kinesin-like protein KIF11	KIF11	5.54229	4.22467	9.76696
Methylosome subunit pICln	CLNS1A	4.34177	5.41371	9.75549
Serine/threonine-protein kinase 38	STK38	5.45487	3.51946	8.97433
Small nuclear ribonucleoprotein-associated protein N;Small nuclear ribonucleoprotein-associated proteins B and B	SNRPN;SNRPB	3.37768	5.03945	8.41713
6-phosphofructo-2-kinase/fructose-2,6-bisphosphatase 3;6-phosphofructo-2-kinase;Fructose-2,6-bisphosphatase	PFKFB3	4.3884	3.89585	8.28424
Splicing factor 3B subunit 4	SF3B4	3.41711	4.56276	7.97987
Splicing factor 3B subunit 3	SF3B3	3.81137	4.12746	7.93883
Splicing factor 3A subunit 3	SF3A3	3.40449	4.44835	7.85285
RNA-binding protein 10	RBM10	3.87243	3.92334	7.79577
Splicing factor 3B subunit 1	SF3B1	3.79546	3.43316	7.22861
Serine/threonine-protein kinase 38-like	STK38L	2.99143	4.22704	7.21847
Pre-mRNA-splicing factor ATP-dependent RNA helicase DHX15	DHX15	3.53829	3.65963	7.19792
Bcl-2-associated transcription factor 1	BCLAF1	3.79431	3.35237	7.14668
Influenza virus NS1A-binding protein	IVNS1ABP	3.43189	3.61396	7.04585
Splicing factor 3B subunit 2	SF3B2	3.24212	3.75857	7.00069
OTU domain-containing protein 4	OTUD4	2.60481	4.34834	6.95315
BTB/POZ domain-containing protein KCTD5	KCTD5	4.10106	2.83702	6.93808
U4/U6 small nuclear ribonucleoprotein Prp31	PRPF31	4.15299	2.64765	6.80064
Enhancer of rudimentary homolog	ERH	3.50589	3.2616	6.7675
Myotubularin-related protein 14	MTMR14	3.08345	3.27914	6.3626
Small nuclear ribonucleoprotein Sm D3	SNRPD3	2.80366	3.24934	6.053
BTB/POZ domain-containing protein KCTD2	KCTD2	2.73307	3.2623	5.99537
Microtubule-associated protein 1B;MAP1B heavy chain;MAP1 light chain LC1	MAP1B	2.86424	3.07534	5.93957
Calcium homeostasis endoplasmic reticulum protein	CHERP	2.59694	3.32945	5.92638
Carboxymethylenebutenolidase homolog	CMBL	2.17409	3.67706	5.85114
Thyroid hormone receptor-associated protein 3	THRAP3	3.21524	2.61626	5.8315
Spindlin-1	SPIN1	1.21089	4.57226	5.78315
Splicing factor 3A subunit 1	SF3A1	2.38023	3.32717	5.70741
SCY1-like protein 2	SCYL2	2.70649	2.94931	5.6558
Pinin	PNN	1.92695	3.42707	5.35402
Importin-8	IPO8	3.11502	2.17247	5.28749
U2 snRNP-associated SURP motif-containing protein	U2SURP	1.78199	3.46723	5.24922
Serine/threonine-protein kinase RIO1	RIOK1	3.83279	1.40274	5.23553
Heterogeneous nuclear ribonucleoprotein U	HNRNPU	2.66564	2.56064	5.22629
Heterogeneous nuclear ribonucleoprotein H;Heterogeneous nuclear ribonucleoprotein H, N-terminally processed	HNRNPH1	2.2919	2.8365	5.1284
Cytoskeleton-associated protein 5	CKAP5	2.16453	2.9482	5.11272
Small nuclear ribonucleoprotein Sm D1	SNRPD1	2.46611	2.6462	5.11231
Telomere-associated protein RIF1	RIF1	2.26595	2.80823	5.07418
Heterogeneous nuclear ribonucleoprotein K	HNRNPK	2.5366	2.50562	5.04222
Protein phosphatase 1B	PPM1B	2.85963	2.1715	5.03113
Splicing factor 3B subunit 6	SF3B6	2.72524	2.23467	4.95991
Pre-mRNA-processing factor 19	PRPF19	2.49626	2.40042	4.89667
Transformer-2 protein homolog alpha	TRA2A	2.42986	2.46021	4.89007
Uncharacterized protein C11orf84	C11orf84	2.99664	1.87779	4.87443
Protein arginine N-methyltransferase 1	PRMT1	2.49101	2.34909	4.84009
116 kDa U5 small nuclear ribonucleoprotein component	EFTUD2	2.0309	2.80682	4.83772
Eukaryotic initiation factor 4A-III;Eukaryotic initiation factor 4A-III, N-terminally processed	EIF4A3	2.24452	2.53742	4.78195
CLIP-associating protein 2	CLASP2	2.29936	2.47049	4.76985
RNA-binding protein 39	RBM39	2.64339	2.08902	4.73242
Filamin-A	FLNA	2.2397	2.49175	4.73146
Serine/arginine-rich splicing factor 6	SRSF6	2.28457	2.44497	4.72954
Putative RNA-binding protein Luc7-like 2	LUC7L2	1.88518	2.76102	4.6462
Exportin-5	XPO5	2.22225	2.40011	4.62236
Peroxiredoxin-1	PRDX1	2.07485	2.44977	4.52462
Small nuclear ribonucleoprotein Sm D2	SNRPD2	2.16202	2.34263	4.50465
Pre-mRNA-processing-splicing factor 8	PRPF8	1.79119	2.63496	4.42615
Tubulin beta-2B chain	TUBB2B	1.92653	2.49671	4.42324
Transformer-2 protein homolog beta	TRA2B	2.3411	2.0505	4.39161
Tubulin beta-4B chain;Tubulin beta-4A chain	TUBB4B;TUBB4A	2.20151	2.11166	4.31317
Tubulin beta chain	TUBB	2.27876	2.01473	4.29349
Histone deacetylase 1	HDAC1	2.32083	1.9221	4.24293
Tubulin beta-3 chain	TUBB3	2.10615	2.04805	4.1542
Tryptophan--tRNA ligase, cytoplasmic;T1-TrpRS;T2-TrpRS	WARS	2.32662	1.79151	4.11813
Tubulin alpha-1B chain	TUBA1B	2.23462	1.86502	4.09964
TGF-beta-activated kinase 1 and MAP3K7-binding protein 1	TAB1	2.44435	1.64955	4.0939
U5 small nuclear ribonucleoprotein 200 kDa helicase	SNRNP200	1.8222	2.16482	3.98702
Serine/arginine-rich splicing factor 7	SRSF7	1.02056	2.9521	3.97266
Serine/arginine-rich splicing factor 1	SRSF1	1.89305	2.03801	3.93106
Structural maintenance of chromosomes flexible hinge domain-containing protein 1	SMCHD1	1.81574	2.10309	3.91882
ATP-dependent RNA helicase DDX3X;ATP-dependent RNA helicase DDX3Y	DDX3X;DDX3Y	2.06998	1.73759	3.80757
U5 small nuclear ribonucleoprotein 40 kDa protein	SNRNP40	2.00601	1.74744	3.75345
Metastasis-associated protein MTA1	MTA1	1.67559	2.06691	3.7425
Splicing factor U2AF 65 kDa subunit	U2AF2	1.3344	2.3833	3.7177
Lethal(3)malignant brain tumor-like protein 2	L3MBTL2	0.961031	2.74024	3.70127
RNA-binding motif protein, X chromosome;RNA-binding motif protein, X chromosome, N-terminally processed;RNA binding motif protein, X-linked-like-1	RBMX;RBMXL1	1.69006	1.93887	3.62893
Probable ATP-dependent RNA helicase DDX20	DDX20	2.0303	1.57111	3.60141
Programmed cell death protein 6	PDCD6	2.03555	1.5658	3.60135
Probable ATP-dependent RNA helicase DDX17	DDX17	1.70814	1.86923	3.57737
RNA-binding protein with serine-rich domain 1	RNPS1	1.58154	1.95277	3.53431
Apoptotic chromatin condensation inducer in the nucleus	ACIN1	1.72574	1.79476	3.5205
Junction plakoglobin	JUP	0.719052	2.79987	3.51892
Hsp90 co-chaperone Cdc37;Hsp90 co-chaperone Cdc37, N-terminally processed	CDC37	0.872632	2.58658	3.45921
Serine/threonine-protein phosphatase 2A 55 kDa regulatory subunit B alpha isoform	PPP2R2A	2.08481	1.27132	3.35614
Putative elongation factor 1-alpha-like 3;Elongation factor 1-alpha 1;Elongation factor 1-alpha 2	EEF1A1P5;EEF1A1;EEF1A2	1.60336	1.70529	3.30865
Heterogeneous nuclear ribonucleoprotein F;Heterogeneous nuclear ribonucleoprotein F, N-terminally processed	HNRNPF	1.36339	1.91577	3.27917
Peroxiredoxin-2	PRDX2	1.264	1.9947	3.2587
Heat shock cognate 71 kDa protein	HSPA8	1.68724	1.55487	3.24211
Heterogeneous nuclear ribonucleoprotein R	HNRNPR	1.52165	1.7083	3.22996
Sarcoplasmic/endoplasmic reticulum calcium ATPase 2;Sarcoplasmic/endoplasmic reticulum calcium ATPase 1;Sarcoplasmic/endoplasmic reticulum calcium ATPase 3	ATP2A2;ATP2A1;ATP2A3	1.73976	1.46781	3.20758
Probable ATP-dependent RNA helicase DDX23	DDX23	1.19118	2.00387	3.19506
DNA-dependent protein kinase catalytic subunit	PRKDC	1.64242	1.51796	3.16038
Probable ATP-dependent RNA helicase DDX5	DDX5	1.6722	1.47819	3.15038
Splicing factor U2AF 35 kDa subunit;Splicing factor U2AF 26 kDa subunit	U2AF1;U2AF1L4	0.60502	2.51936	3.12438
78 kDa glucose-regulated protein	HSPA5	1.3784	1.71052	3.08892
RuvB-like 1	RUVBL1	1.51121	1.57244	3.08365
ATP-dependent RNA helicase DDX50	DDX50	1.62227	1.45277	3.07504
Translational activator GCN1	GCN1L1	2.11403	0.954501	3.06854
Heat shock 70 kDa protein 6	HSPA6	1.78706	1.27446	3.06151
CAD protein;Glutamine-dependent carbamoyl-phosphate synthase;Aspartate carbamoyltransferase;Dihydroorotase	CAD	1.60535	1.45198	3.05733
Serine/arginine-rich splicing factor 9	SRSF9	1.19805	1.81802	3.01607
T-complex protein 1 subunit epsilon	CCT5	1.75625	1.24989	3.00615
Matrin-3	MATR3	1.26574	1.73937	3.00511
