# Supplementary material for: Translation stress and collided ribosomes are co-activators of cGAS
Source: Mol Cell. 2021 Jul 1;81(13):2808–2822.e10. doi: 10.1016/j.molcel.2021.05.018 (PMC8260207; doi:10.1016/j.molcel.2021.05.018)
Supplement: Table S2. The cGAS interactome, related to Figure 2 [file mmc3.xlsx]

## Sheet: Sheet1
Table S2. The cGAS interactome
Protein names	Gene names	Potential contaminant	Ratio: log2 (GFP-cGAS/GFP)	Ratio: - log2 (GFP/GFP-cGAS)	Total ratio: (GFP-cGAS versus GFP)
40S ribosomal protein S28	RPS28		6.90725	8.0744	14.9817
40S ribosomal protein S9	RPS9		6.96555	8.01304	14.9786
60S ribosomal protein L12	RPL12		6.47413	8.4571	14.9312
Nucleolin	NCL		6.39758	8.4983	14.8959
Histone H2B type 2-E;Histone H2B type 1-B;Histone H2B type 1-O;Histone H2B type 1-J;Histone H2B type 3-B	HIST2H2BE;HIST1H2BB;HIST1H2BO;HIST1H2BJ;HIST3H2BB		6.24969	8.32526	14.5749
Histone H2A.V;Histone H2A.Z	H2AFV;H2AFZ		6.09523	8.29912	14.3943
40S ribosomal protein S8	RPS8		6.926	7.27684	14.2028
60S ribosomal protein L30	RPL30		6.60211	7.42757	14.0297
60S ribosomal protein L18	RPL18		6.49087	7.23686	13.7277
40S ribosomal protein S18	RPS18		6.5546	7.07351	13.6281
60S ribosomal protein L27	RPL27		6.3922	7.23002	13.6222
60S ribosomal protein L6	RPL6		6.98698	6.5688	13.5558
40S ribosomal protein S6	RPS6		6.38636	7.10216	13.4885
60S ribosomal protein L4	RPL4		6.4176	7.03049	13.4481
60S ribosomal protein L18a	RPL18A		6.58809	6.76462	13.3527
40S ribosomal protein S12	RPS12		6.31495	7.00973	13.3247
40S ribosomal protein SA	RPSA		6.02932	7.08304	13.1124
60S ribosomal protein L7a	RPL7A		6.51784	6.5099	13.0277
40S ribosomal protein S16	RPS16		6.04203	6.89895	12.941
60S ribosomal protein L28	RPL28		6.02445	6.88257	12.907
60S ribosomal protein L3	RPL3		6.44888	6.29971	12.7486
40S ribosomal protein S2	RPS2		5.76601	6.86083	12.6268
Nucleophosmin	NPM1		5.97948	6.38492	12.3644
60S ribosomal protein L15	RPL15		6.07594	6.27024	12.3462
60S ribosomal protein L13a	RPL13A		5.56593	6.73646	12.3024
60S ribosomal protein L10a	RPL10A		6.25242	6.0414	12.2938
60S ribosomal protein L35	RPL35		5.40449	6.75107	12.1556
FACT complex subunit SSRP1	SSRP1		6.40712	5.7273	12.1344
60S ribosomal protein L11	RPL11		5.82069	6.30062	12.1213
60S ribosomal protein L21	RPL21		6.01297	6.054	12.067
60S ribosomal protein L32	RPL32		5.59726	6.46638	12.0636
60S ribosomal protein L24	RPL24		5.11699	6.87217	11.9892
60S ribosomal protein L26	RPL26		5.71268	6.18936	11.902
Histone H2B type 1-L;Histone H2B type 1-M;Histone H2B type 1-N;Histone H2B type 1-H;Histone H2B type 2-F;Histone H2B type 1-C/E/F/G/I;Histone H2B type 1-D;Histone H2B type 1-K;Histone H2B type F-S;Histone H2B type 1-A	HIST1H2BL;HIST1H2BM;HIST1H2BN;HIST1H2BH;HIST2H2BF;HIST1H2BC;HIST1H2BD;HIST1H2BK;H2BFS;HIST1H2BA		6.23546	5.56034	11.7958
40S ribosomal protein S19	RPS19		5.3087	6.46473	11.7734
Guanine nucleotide-binding protein subunit beta-2-like 1;Guanine nucleotide-binding protein subunit beta-2-like 1, N-terminally processed	GNB2L1		5.53866	6.15699	11.6956
60S ribosomal protein L34	RPL34		5.95063	5.74036	11.691
60S ribosomal protein L10	RPL10		5.6455	5.94635	11.5918
60S ribosomal protein L5	RPL5		6.32359	5.16111	11.4847
Core histone macro-H2A.1	H2AFY		6.26228	5.19633	11.4586
40S ribosomal protein S10	RPS10		5.72438	5.68268	11.4071
40S ribosomal protein S3	RPS3		5.30404	6.08676	11.3908
FACT complex subunit SPT16	SUPT16H		6.37521	4.91942	11.2946
40S ribosomal protein S3a	RPS3A		5.32442	5.88658	11.211
40S ribosomal protein S14	RPS14		5.19515	6.00425	11.1994
60S ribosomal protein L27a	RPL27A		5.26971	5.8853	11.155
60S ribosomal protein L7	RPL7		6.1084	5.03765	11.1461
40S ribosomal protein S15a	RPS15A		5.36149	5.78206	11.1435
60S ribosomal protein L13	RPL13		4.92932	6.21111	11.1404
40S ribosomal protein S5;40S ribosomal protein S5, N-terminally processed	RPS5		6.13791	4.9703	11.1082
60S ribosomal protein L31	RPL31		5.17209	5.73121	10.9033
60S acidic ribosomal protein P2	RPLP2		5.69396	5.202	10.896
40S ribosomal protein S13	RPS13		5.16499	5.72074	10.8857
Melanoma-associated antigen B2	MAGEB2		5.02286	5.79722	10.8201
Enhancer of rudimentary homolog	ERH		4.56919	6.12441	10.6936
Tyrosine-protein kinase BAZ1B	BAZ1B		6.85087	3.74186	10.5927
40S ribosomal protein S7	RPS7		5.20367	5.32441	10.5281
40S ribosomal protein S20	RPS20		5.02609	5.50053	10.5266
Maestro heat-like repeat-containing protein family member 2A	MROH2A		6.808	3.71522	10.5232
60S ribosomal protein L35a	RPL35A		6.17421	4.30792	10.4821
Chromobox protein homolog 3	CBX3		4.6801	5.77533	10.4554
Plasminogen activator inhibitor 1 RNA-binding protein	SERBP1		5.62702	4.69933	10.3264
60S acidic ribosomal protein P0;60S acidic ribosomal protein P0-like	RPLP0;RPLP0P6		6.17824	4.14211	10.3203
Histone H2A type 1-J;Histone H2A type 1-H;Histone H2A type 2-A;Histone H2A type 1-D;Histone H2A type 1;Histone H2A.J;Histone H2A type 2-C	HIST1H2AJ;HIST1H2AH;HIST2H2AA3;HIST1H2AD;HIST1H2AG;H2AFJ;HIST2H2AC		5.66064	4.6295	10.2901
Histone H4	HIST1H4A		6.33566	3.89823	10.2339
Eukaryotic translation initiation factor 3 subunit F	EIF3F		4.85868	5.36361	10.2223
60S ribosomal protein L14	RPL14		5.01632	5.18207	10.1984
60S ribosomal protein L17	RPL17		5.17181	4.9853	10.1571
Heterochromatin protein 1-binding protein 3	HP1BP3		4.83749	5.29438	10.1319
Eukaryotic translation initiation factor 3 subunit A	EIF3A		5.86634	4.18626	10.0526
Nucleosome assembly protein 1-like 1	NAP1L1		4.57936	5.45166	10.031
RNA polymerase-associated protein LEO1	LEO1		4.9287	5.06719	9.99589
DNA topoisomerase 2-alpha	TOP2A		5.82515	4.12946	9.95461
40S ribosomal protein S4, X isoform	RPS4X		4.74776	5.19681	9.94457
Protein IWS1 homolog	IWS1		5.01248	4.93086	9.94334
40S ribosomal protein S27	RPS27		4.69816	5.06714	9.7653
Regulation of nuclear pre-mRNA domain-containing protein 2	RPRD2		2.73262	6.90334	9.63595
RNA-binding protein 8A	RBM8A		3.61647	5.98951	9.60599
Nuclease-sensitive element-binding protein 1	YBX1		4.86518	4.73174	9.59692
40S ribosomal protein S24	RPS24		4.54523	5.04221	9.58743
RNA-binding protein with serine-rich domain 1	RNPS1		6.24646	3.32499	9.57146
Ribosomal L1 domain-containing protein 1	RSL1D1		5.4064	4.14599	9.55239
60S ribosomal protein L19	RPL19		5.72901	3.79989	9.5289
Proline-rich protein 11	PRR11		3.13119	6.39593	9.52712
Uncharacterized protein C7orf50	C7orf50		4.47164	5.03993	9.51157
60S acidic ribosomal protein P1	RPLP1		4.32539	5.18201	9.5074
Eukaryotic initiation factor 4A-III;Eukaryotic initiation factor 4A-III, N-terminally processed	EIF4A3		4.14004	5.26946	9.4095
Serine/arginine-rich splicing factor 7	SRSF7		4.27694	5.1017	9.37864
Eukaryotic translation initiation factor 3 subunit M	EIF3M		5.49908	3.8416	9.34068
Y-box-binding protein 3	YBX3		4.3548	4.97057	9.32538
60S ribosomal protein L23a	RPL23A		5.01792	4.28352	9.30144
60S ribosomal protein L9	RPL9		4.9737	4.27004	9.24374
60S ribosomal protein L8	RPL8		5.25081	3.97114	9.22195
40S ribosomal protein S21	RPS21		4.44698	4.76796	9.21494
Acidic leucine-rich nuclear phosphoprotein 32 family member B	ANP32B		4.59473	4.54938	9.14411
Eukaryotic translation initiation factor 3 subunit E	EIF3E		4.51772	4.61794	9.13566
SWI/SNF-related matrix-associated actin-dependent regulator of chromatin subfamily A member 5	SMARCA5		4.93055	4.20259	9.13313
Nucleolar and coiled-body phosphoprotein 1	NOLC1		3.99132	5.11404	9.10535
Eukaryotic translation initiation factor 3 subunit C;Eukaryotic translation initiation factor 3 subunit C-like protein	EIF3C;EIF3CL		4.87224	4.12643	8.99867
Cyclic GMP-AMP synthase	MB21D1		5.26307	3.72868	8.99175
THO complex subunit 6 homolog	THOC6		4.26686	4.67392	8.94078
40S ribosomal protein S17	RPS17		4.25293	4.64173	8.89466
40S ribosomal protein S15	RPS15		6.3786	2.49834	8.87694
60S ribosomal protein L36	RPL36		4.10299	4.73916	8.84215
Transcription elongation factor SPT6	SUPT6H		5.81386	2.9962	8.81005
Core histone macro-H2A.2	H2AFY2		3.95959	4.80499	8.76457
Transformer-2 protein homolog alpha	TRA2A		3.61388	5.14433	8.75821
RNA-binding motif protein, X chromosome;RNA-binding motif protein, X chromosome, N-terminally processed;RNA binding motif protein, X-linked-like-1	RBMX;RBMXL1		4.03589	4.67624	8.71213
Tripartite motif-containing protein 26	TRIM26		4.09322	4.60591	8.69913
Eukaryotic translation initiation factor 3 subunit D	EIF3D		4.26319	4.36281	8.626
Apoptotic chromatin condensation inducer in the nucleus	ACIN1		4.74405	3.84873	8.59279
YTH domain-containing protein 1	YTHDC1		4.62088	3.89299	8.51387
Testis-expressed sequence 10 protein	TEX10		4.66289	3.82861	8.4915
Eukaryotic translation initiation factor 3 subunit G	EIF3G		4.86205	3.58218	8.44424
40S ribosomal protein S11	RPS11		4.066	4.29914	8.36514
Zinc finger Ran-binding domain-containing protein 2	ZRANB2		3.50894	4.75014	8.25908
Histone-binding protein RBBP4	RBBP4		3.69966	4.548	8.24766
60S ribosomal protein L23	RPL23		3.83147	4.40067	8.23215
THO complex subunit 5 homolog	THOC5		4.62322	3.56282	8.18605
Protein SET;Protein SETSIP	SET;SETSIP		4.45497	3.7035	8.15847
Eukaryotic translation initiation factor 3 subunit L	EIF3L		3.61518	4.50278	8.11796
DNA dC->dU-editing enzyme APOBEC-3C	APOBEC3C		5.18376	2.88108	8.06485
Nucleoplasmin-3	NPM3		4.0558	3.99707	8.05287
Chromobox protein homolog 5	CBX5		3.92077	4.12713	8.04791
40S ribosomal protein S26;Putative 40S ribosomal protein S26-like 1	RPS26;RPS26P11		3.8268	4.18731	8.01412
Bcl-2-associated transcription factor 1	BCLAF1		4.13175	3.87421	8.00596
60S ribosomal protein L26-like 1	RPL26L1		5.35382	2.64765	8.00146
Protein arginine N-methyltransferase 5;Protein arginine N-methyltransferase 5, N-terminally processed	PRMT5		3.47392	4.48979	7.96371
Heterogeneous nuclear ribonucleoproteins C1/C2	HNRNPC		4.35685	3.58106	7.93791
Melanoma-associated antigen 1	MAGEA1		3.50615	4.39797	7.90411
Thyroid hormone receptor-associated protein 3	THRAP3		4.04736	3.82302	7.87039
Transformer-2 protein homolog beta	TRA2B		3.60715	4.24239	7.84954
60S ribosomal protein L36a	RPL36A		3.72999	4.07429	7.80428
Nucleolar RNA helicase 2	DDX21		3.88382	3.90712	7.79094
RNA polymerase II-associated factor 1 homolog	PAF1		3.9668	3.7665	7.7333
Protein mago nashi homolog;Protein mago nashi homolog 2	MAGOH;MAGOHB		4.83567	2.88374	7.71941
Nuclear cap-binding protein subunit 2	NCBP2		3.7137	3.99011	7.7038
Proteasome activator complex subunit 3	PSME3		4.1097	3.55006	7.65976
Barrier-to-autointegration factor;Barrier-to-autointegration factor, N-terminally processed	BANF1		4.38874	3.25209	7.64083
Syndecan-1	SDC1		3.96698	3.66953	7.63651
Eukaryotic translation initiation factor 3 subunit I	EIF3I		3.73563	3.88933	7.62496
Pogo transposable element with ZNF domain	POGZ		3.38474	4.23265	7.61739
DNA dC->dU-editing enzyme APOBEC-3B	APOBEC3B		3.61105	3.98065	7.5917
Importin subunit alpha-4	KPNA3		3.55078	3.97207	7.52284
60S ribosomal protein L22	RPL22		3.46506	4.05297	7.51803
WD repeat-containing protein 61;WD repeat-containing protein 61, N-terminally processed	WDR61		4.64068	2.86166	7.50234
40S ribosomal protein S27-like	RPS27L		3.68493	3.80692	7.49185
Histone-lysine N-methyltransferase SETDB1	SETDB1		4.58238	2.89303	7.47541
Proline-, glutamic acid- and leucine-rich protein 1	PELP1		4.89864	2.56473	7.46338
Remodeling and spacing factor 1	RSF1		3.37058	4.0826	7.45319
Serine/arginine-rich splicing factor 1	SRSF1		4.58376	2.85298	7.43674
Transcription factor 20	TCF20		2.66498	4.77036	7.43534
Transcriptional repressor CTCF	CTCF		4.27992	3.15508	7.435
Transcription intermediary factor 1-beta	TRIM28		3.7406	3.67501	7.41561
Eukaryotic translation initiation factor 3 subunit J	EIF3J		3.01132	4.3753	7.38662
MKI67 FHA domain-interacting nucleolar phosphoprotein	NIFK		3.88489	3.4793	7.36419
Eukaryotic translation initiation factor 3 subunit B	EIF3B		4.12151	3.22607	7.34758
Zinc finger CCCH domain-containing protein 18	ZC3H18		3.7229	3.60161	7.32452
DNA topoisomerase 2-beta	TOP2B		3.43229	3.85313	7.28542
DNA dC->dU-editing enzyme APOBEC-3F	APOBEC3F		4.01659	3.23026	7.24685
WD repeat-containing protein 18	WDR18		3.94701	3.17189	7.1189
Metastasis-associated protein MTA1	MTA1		3.36569	3.73704	7.10273
Nucleolar GTP-binding protein 2	GNL2		3.14612	3.94268	7.0888
Serine/arginine-rich splicing factor 5	SRSF5		3.49083	3.54991	7.04073
Pinin	PNN		3.78314	3.12973	6.91288
Pre-mRNA-splicing factor 38A	PRPF38A		3.32323	3.58139	6.90461
ATP-dependent RNA helicase DDX50	DDX50		3.81547	3.05337	6.86885
DNA ligase 3	LIG3		3.57374	3.27118	6.84492
40S ribosomal protein S29	RPS29		3.23831	3.58649	6.82481
Histone acetyltransferase KAT7	KAT7		3.16591	3.64368	6.80959
40S ribosomal protein S25	RPS25		3.29599	3.50033	6.79632
Histone H1.0;Histone H1.0, N-terminally processed	H1F0		3.72879	3.05637	6.78516
Periodic tryptophan protein 1 homolog	PWP1		3.16851	3.58338	6.75189
Chromobox protein homolog 1	CBX1		4.0679	2.68288	6.75078
DNA-directed RNA polymerase II subunit RPB7	POLR2G		4.98805	1.74125	6.7293
Eukaryotic translation initiation factor 6	EIF6		3.32207	3.40086	6.72293
Casein kinase II subunit beta	CSNK2B		2.71567	3.99121	6.70688
2-5-oligoadenylate synthase-like protein	OASL		3.83015	2.8485	6.67866
Coiled-coil domain-containing protein 86	CCDC86		2.66398	4.01108	6.67506
Transcription intermediary factor 1-alpha	TRIM24		3.30836	3.36641	6.67477
Poly [ADP-ribose] polymerase 1	PARP1		6.22506	0.440126	6.66519
Pre-mRNA-splicing factor SYF1	XAB2		1.98412	4.65788	6.642
Chromodomain-helicase-DNA-binding protein 1	CHD1		2.80589	3.8297	6.63559
Scaffold attachment factor B2	SAFB2		2.53025	4.10499	6.63524
Serrate RNA effector molecule homolog	SRRT		3.66118	2.95937	6.62055
Eukaryotic translation initiation factor 3 subunit K	EIF3K		3.15691	3.46196	6.61887
Pre-mRNA-processing factor 19	PRPF19		3.1606	3.45542	6.61602
Chromodomain Y-like protein 2	CDYL2		3.71831	2.89368	6.61198
40S ribosomal protein S23	RPS23		3.12994	3.47955	6.60949
PHD finger protein 14	PHF14		3.28136	3.32412	6.60548
THO complex subunit 2	THOC2		3.21048	3.39205	6.60253
Elongation factor 2	EEF2		3.07001	3.52199	6.59201
Histone H3.2;Histone H3.1t;Histone H3.3;Histone H3.1;Histone H3.3C	HIST2H3A;HIST3H3;H3F3A;HIST1H3A;H3F3C		4.0245	2.56363	6.58812
Serine/arginine-rich splicing factor 10	SRSF10		1.12234	5.45945	6.58179
SWI/SNF complex subunit SMARCC2	SMARCC2		2.77387	3.80402	6.57789
Histone deacetylase 2	HDAC2		3.29825	3.27453	6.57278
Pre-rRNA-processing protein TSR1 homolog	TSR1		3.45365	3.08927	6.54292
Zinc finger protein 622	ZNF622		3.50855	3.03209	6.54065
Ribosomal biogenesis protein LAS1L	LAS1L		3.26956	3.25401	6.52357
DNA-directed RNA polymerase II subunit RPB2	POLR2B		2.68758	3.79983	6.48741
Zinc finger MYM-type protein 4	ZMYM4		2.17495	4.28147	6.45642
Set1/Ash2 histone methyltransferase complex subunit ASH2	ASH2L		1.20364	5.2227	6.42634
Parafibromin	CDC73		3.87971	2.52816	6.40786
Importin subunit alpha-1	KPNA2		2.85132	3.54763	6.39895
pre-rRNA processing protein FTSJ3	FTSJ3		3.23223	3.16023	6.39246
DNA topoisomerase 1	TOP1		3.30011	3.05289	6.353
Poly [ADP-ribose] polymerase 2	PARP2		3.07936	3.26854	6.3479
Polynucleotide 5-hydroxyl-kinase NOL9	NOL9		2.75837	3.58757	6.34593
Activity-dependent neuroprotector homeobox protein	ADNP		3.21726	3.12822	6.34548
Major centromere autoantigen B	CENPB		2.61511	3.70862	6.32373
RNA-binding protein 25	RBM25		3.0471	3.27216	6.31926
SHC SH2 domain-binding protein 1	SHCBP1		3.08008	3.23135	6.31142
THO complex subunit 1	THOC1		2.8884	3.41335	6.30175
Ubiquitin-40S ribosomal protein S27a;Ubiquitin;40S ribosomal protein S27a;Polyubiquitin-B;Ubiquitin;Polyubiquitin-C;Ubiquitin	RPS27A;UBB;UBC		3.09736	3.18823	6.28559
PC4 and SFRS1-interacting protein	PSIP1		2.96979	3.30772	6.2775
Casein kinase II subunit alpha;Casein kinase II subunit alpha 3	CSNK2A1;CSNK2A3		2.78754	3.48337	6.27091
Methylosome protein 50	WDR77		3.05608	3.21478	6.27086
SAP30-binding protein	SAP30BP		2.73461	3.52094	6.25555
Cyclin-dependent kinase 11A;Cyclin-dependent kinase 11B	CDK11A;CDK11B		4.02848	2.22425	6.25273
Protocadherin-20	PCDH20		4.17241	2.06721	6.23962
DNA-directed RNA polymerase II subunit RPB3	POLR2C		3.23082	3.00046	6.23128
DNA damage-binding protein 1	DDB1		2.96038	3.26382	6.2242
60S ribosomal protein L37a	RPL37A		2.96951	3.25264	6.22215
60S ribosomal protein L36a-like	RPL36AL		2.37304	3.82982	6.20285
Small nuclear ribonucleoprotein-associated protein N;Small nuclear ribonucleoprotein-associated proteins B and B	SNRPN;SNRPB		3.12073	3.04323	6.16396
Complement component 1 Q subcomponent-binding protein, mitochondrial	C1QBP		3.42814	2.72471	6.15285
Hepatoma-derived growth factor-related protein 2	HDGFRP2		4.73086	1.39798	6.12884
Small nuclear ribonucleoprotein G;Putative small nuclear ribonucleoprotein G-like protein 15	SNRPG;SNRPGP15		2.76988	3.35736	6.12724
Nuclear cap-binding protein subunit 1	NCBP1		2.29751	3.81591	6.11343
Sequestosome-1	SQSTM1		2.43821	3.61934	6.05755
Chromatin target of PRMT1 protein	CHTOP		3.75809	2.29576	6.05386
Integrator complex subunit 3	INTS3		3.22209	2.82235	6.04444
H/ACA ribonucleoprotein complex subunit 4	DKC1		2.70748	3.33573	6.04321
Fragile X mental retardation syndrome-related protein 1	FXR1		2.48731	3.50442	5.99172
Ras GTPase-activating protein-binding protein 1	G3BP1		2.45019	3.52767	5.97787
Spliceosome RNA helicase DDX39B	DDX39B		3.71677	2.22661	5.94338
Chromodomain-helicase-DNA-binding protein 7;Chromodomain-helicase-DNA-binding protein 8;Chromodomain-helicase-DNA-binding protein 6;Chromodomain-helicase-DNA-binding protein 9	CHD7;CHD8;CHD6;CHD9		4.90915	1.00497	5.91412
Regulation of nuclear pre-mRNA domain-containing protein 1B	RPRD1B		3.05693	2.85684	5.91377
Histone H1.2;Histone H1.3	HIST1H1C;HIST1H1D		3.12535	2.77379	5.89914
RNA-binding protein Raly	RALY		2.84721	3.03351	5.88072
Probable global transcription activator SNF2L1	SMARCA1		3.5145	2.36223	5.87673
DNA-directed RNA polymerase II subunit RPB1	POLR2A		2.80803	3.04418	5.85222
Sperm-associated antigen 5	SPAG5		3.50144	2.32265	5.82409
Plectin	PLEC		2.67994	3.14382	5.82376
Serine/threonine-protein phosphatase PP1-gamma catalytic subunit	PPP1CC		3.02838	2.77142	5.7998
DNA mismatch repair protein Msh6	MSH6		2.11277	3.667	5.77976
RNA polymerase-associated protein CTR9 homolog	CTR9		2.87167	2.87821	5.74988
Putative ATP-dependent RNA helicase DHX57	DHX57		2.57333	3.17436	5.74769
Probable dimethyladenosine transferase	DIMT1		3.35149	2.39479	5.74628
Putative ATP-dependent RNA helicase DHX30	DHX30		2.73821	2.99689	5.73509
Ubiquilin-4	UBQLN4		3.23317	2.48956	5.72273
Transcription elongation factor SPT5	SUPT5H		3.28936	2.43238	5.72174
Zinc finger MYM-type protein 3	ZMYM3		3.16153	2.55886	5.72039
Dehydrogenase/reductase SDR family member 2, mitochondrial	DHRS2		3.08909	2.6295	5.71859
Chromosome alignment-maintaining phosphoprotein 1	CHAMP1		2.96816	2.73543	5.70359
ATPase family AAA domain-containing protein 2	ATAD2		1.37551	4.32031	5.69582
Serine/arginine-rich splicing factor 6	SRSF6		2.10094	3.54857	5.64952
Polyadenylate-binding protein 1	PABPC1		2.33745	3.30686	5.64431
Chromodomain-helicase-DNA-binding protein 4	CHD4		3.10385	2.535	5.63885
Bifunctional methylenetetrahydrofolate dehydrogenase/cyclohydrolase, mitochondrial;NAD-dependent methylenetetrahydrofolate dehydrogenase;Methenyltetrahydrofolate cyclohydrolase	MTHFD2		2.01838	3.61218	5.63056
Replication factor C subunit 1	RFC1		2.69455	2.90325	5.5978
Small nuclear ribonucleoprotein Sm D3	SNRPD3		2.63494	2.95411	5.58905
ATP-dependent RNA helicase DDX55	DDX55		3.40259	2.17469	5.57727
Replication factor C subunit 3	RFC3		2.87013	2.66054	5.53067
Host cell factor 1;HCF N-terminal chain 1;HCF N-terminal chain 2;HCF N-terminal chain 3;HCF N-terminal chain 4;HCF N-terminal chain 5;HCF N-terminal chain 6;HCF C-terminal chain 1;HCF C-terminal chain 2;HCF C-terminal chain 3;HCF C-terminal chain 4;HCF C-terminal chain 5;HCF C-terminal chain 6	HCFC1		3.16802	2.34322	5.51124
Probable 28S rRNA (cytosine(4447)-C(5))-methyltransferase	NOP2		3.22103	2.2863	5.50733
Ubiquitin-60S ribosomal protein L40;Ubiquitin;60S ribosomal protein L40	UBA52		2.40291	3.09949	5.50241
RNA polymerase-associated protein RTF1 homolog	RTF1		2.52447	2.97154	5.49601
Nucleolar protein 56	NOP56		2.93973	2.52899	5.46872
Metastasis-associated protein MTA2	MTA2		2.33976	3.12557	5.46534
Nucleolar transcription factor 1	UBTF		2.95803	2.48229	5.44032
Trifunctional enzyme subunit alpha, mitochondrial;Long-chain enoyl-CoA hydratase;Long chain 3-hydroxyacyl-CoA dehydrogenase	HADHA		2.41684	2.9869	5.40374
Reticulocalbin-2	RCN2		2.38493	3.01124	5.39617
Nuclear mitotic apparatus protein 1	NUMA1		1.96029	3.43393	5.39422
Pescadillo homolog	PES1		2.34381	3.04847	5.39228
Integrator complex subunit 1	INTS1		2.77186	2.59353	5.36539
Pumilio domain-containing protein KIAA0020	KIAA0020		2.71066	2.64991	5.36057
Histone-lysine N-methyltransferase 2A;MLL cleavage product N320;MLL cleavage product C180	KMT2A		2.87902	2.46132	5.34034
Pre-mRNA-processing-splicing factor 8	PRPF8		2.77899	2.55826	5.33725
Signal recognition particle subunit SRP68	SRP68		2.85949	2.4362	5.29569
Chromodomain-helicase-DNA-binding protein 2	CHD2		2.59039	2.70519	5.29558
Protein kinase C-binding protein 1	ZMYND8		3.92742	1.35395	5.28137
Lysine-specific histone demethylase 1A	KDM1A		2.33683	2.92851	5.26534
Protein phosphatase 1G	PPM1G		2.68525	2.57458	5.25983
Eukaryotic translation initiation factor 1A, X-chromosomal;Eukaryotic translation initiation factor 1A, Y-chromosomal	EIF1AX;EIF1AY		2.43296	2.81238	5.24534
SRSF protein kinase 2;SRSF protein kinase 2 N-terminal;SRSF protein kinase 2 C-terminal	SRPK2		2.28167	2.94719	5.22886
Signal recognition particle subunit SRP72	SRP72		2.07584	3.14919	5.22503
WD repeat-containing protein 5	WDR5		2.11676	3.1047	5.22146
RuvB-like 1	RUVBL1		2.54624	2.63182	5.17806
Probable ATP-dependent RNA helicase DDX27	DDX27		2.89348	2.28223	5.17571
Putative 60S ribosomal protein L39-like 5;60S ribosomal protein L39	RPL39P5;RPL39		2.9257	2.22965	5.15535
Methyl-CpG-binding domain protein 1	MBD1		2.81603	2.33614	5.15216
DNA replication licensing factor MCM7	MCM7		2.2318	2.91997	5.15177
Protein FAM192A	FAM192A		3.06147	2.07917	5.14064
rRNA 2-O-methyltransferase fibrillarin	FBL		1.60658	3.51512	5.1217
Protein regulator of cytokinesis 1	PRC1		2.08376	3.03706	5.12082
Nucleolar protein 58	NOP58		2.25912	2.83321	5.09233
Polymerase I and transcript release factor	PTRF		3.18399	1.90401	5.088
Dynein light chain 1, cytoplasmic	DYNLL1		2.52619	2.53349	5.05969
Protein PRRC2C	PRRC2C		1.34153	3.71461	5.05614
Histone-lysine N-methyltransferase SUV39H2	SUV39H2		2.62712	2.426	5.05312
Replication factor C subunit 2	RFC2		2.57238	2.47161	5.04399
E3 ubiquitin-protein ligase TRIP12	TRIP12		2.59627	2.4405	5.03676
ATP-binding cassette sub-family F member 1	ABCF1		2.99673	2.0272	5.02394
Inner centromere protein	INCENP		2.42814	2.57794	5.00608
Importin subunit alpha-3	KPNA4		1.52852	3.46259	4.99112
Bifunctional polynucleotide phosphatase/kinase;Polynucleotide 3-phosphatase;Polynucleotide 5-hydroxyl-kinase	PNKP		1.69875	3.29223	4.99098
THO complex subunit 3	THOC3		2.17246	2.81218	4.98464
Scaffold attachment factor B1	SAFB		3.31599	1.66328	4.97927
Beta-catenin-like protein 1	CTNNBL1		2.5779	2.38421	4.96211
Guanine nucleotide-binding protein-like 3-like protein	GNL3L		2.4417	2.50611	4.9478
Transcription elongation factor SPT4	SUPT4H1		2.25689	2.6905	4.94739
Eukaryotic translation initiation factor 2 subunit 2	EIF2S2		3.08096	1.86119	4.94215
RNA-binding protein 12B	RBM12B		2.48256	2.45641	4.93897
Protein Jade-1	JADE1		2.80075	2.12803	4.92877
Protein LSM14 homolog B	LSM14B		2.1242	2.80178	4.92598
Nuclear pore complex protein Nup160	NUP160		2.21971	2.68501	4.90473
High mobility group protein HMG-I/HMG-Y	HMGA1		2.57277	2.32301	4.89578
Histone H1x	H1FX		2.50284	2.37221	4.87505
REST corepressor 1	RCOR1		2.46344	2.37774	4.84118
Periodic tryptophan protein 2 homolog	PWP2		2.61013	2.21457	4.82471
Spindlin-3;Spindlin-1	SPIN3;SPIN1		2.32527	2.48229	4.80756
Ribosome biogenesis protein WDR12	WDR12		2.34747	2.44159	4.78906
Small nuclear ribonucleoprotein F	SNRPF		2.43709	2.35129	4.78839
Midasin	MDN1		2.37621	2.40331	4.77952
Eukaryotic translation initiation factor 5B	EIF5B		2.3386	2.43784	4.77643
Sentrin-specific protease 3	SENP3		1.51152	3.23691	4.74843
Small nuclear ribonucleoprotein Sm D2	SNRPD2		2.63141	2.0881	4.71951
Eukaryotic initiation factor 4A-I;Eukaryotic initiation factor 4A-II;Eukaryotic initiation factor 4A-II, N-terminally processed	EIF4A1;EIF4A2		2.46822	2.24161	4.70983
Lysine-specific demethylase 2A	KDM2A		1.93267	2.76965	4.70231
Double-stranded RNA-binding protein Staufen homolog 1	STAU1		2.0446	2.65681	4.70141
La-related protein 1	LARP1		2.23205	2.45918	4.69123
Poly(U)-binding-splicing factor PUF60	PUF60		3.03856	1.60757	4.64613
Pre-mRNA-processing factor 40 homolog A	PRPF40A		3.20057	1.44285	4.64342
ATP-dependent RNA helicase DDX18	DDX18		2.48458	2.13359	4.61817
Microfibrillar-associated protein 1	MFAP1		2.21655	2.38828	4.60483
Nipped-B-like protein	NIPBL		2.57253	2.02239	4.59492
Transcriptional repressor p66-beta	GATAD2B		2.84814	1.7386	4.58674
E3 ubiquitin-protein ligase RBX1;E3 ubiquitin-protein ligase RBX1, N-terminally processed	RBX1		2.53017	2.0446	4.57477
Polymerase delta-interacting protein 3	POLDIP3		2.12188	2.44191	4.56379
Developmentally-regulated GTP-binding protein 1	DRG1		2.72833	1.82342	4.55176
Protein argonaute-2	AGO2		1.49508	3.04549	4.54057
26S proteasome non-ATPase regulatory subunit 2	PSMD2		2.29042	2.2479	4.53833
Histone H1.1	HIST1H1A		2.00443	2.52799	4.53242
NF-kappa-B-repressing factor	NKRF		2.10719	2.35801	4.4652
WD repeat-containing protein 55	WDR55		3.44943	1.0106	4.46003
Serine/arginine-rich splicing factor 9	SRSF9		3.86829	0.591571	4.45986
RNA-binding protein 39	RBM39		2.22098	2.20856	4.42954
DNA polymerase beta	POLB		2.54498	1.88076	4.42574
Protein SDA1 homolog	SDAD1		3.08044	1.32478	4.40522
Zinc finger MYM-type protein 2	ZMYM2		1.72469	2.67918	4.40387
Tetratricopeptide repeat protein 37	TTC37		2.44776	1.93832	4.38608
Importin-5	IPO5		1.67369	2.69975	4.37344
Guanine nucleotide-binding protein-like 3	GNL3		2.04313	2.32807	4.37121
Heterogeneous nuclear ribonucleoprotein M	HNRNPM		2.01639	2.33337	4.34976
Protein polybromo-1	PBRM1		3.28487	1.06245	4.34731
Probable ATP-dependent RNA helicase DDX47	DDX47		2.83121	1.51358	4.34479
DNA-3-methyladenine glycosylase	MPG		1.86944	2.45229	4.32173
Probable ATP-dependent RNA helicase DDX41	DDX41		2.27014	2.05014	4.32028
Cell growth-regulating nucleolar protein	LYAR		1.21213	3.10073	4.31287
Heat shock protein HSP 90-beta	HSP90AB1		1.97133	2.34095	4.31228
Protein virilizer homolog	KIAA1429		2.71136	1.59924	4.31061
Zinc finger CCCH domain-containing protein 15	ZC3H15		2.4368	1.8686	4.3054
RuvB-like 2	RUVBL2		2.1654	2.13828	4.30368
Eukaryotic translation initiation factor 4 gamma 1	EIF4G1		2.00094	2.29853	4.29947
Transportin-1	TNPO1		2.98034	1.29534	4.27568
General transcription factor 3C polypeptide 1	GTF3C1		2.62898	1.62847	4.25746
Matrin-3	MATR3		2.07149	2.17072	4.24221
Probable ATP-dependent RNA helicase DDX6	DDX6		1.92475	2.3128	4.23754
Dimethyladenosine transferase 1, mitochondrial	TFB1M		1.11902	3.11379	4.23281
Histone acetyltransferase type B catalytic subunit	HAT1		2.01682	2.20477	4.22158
U4/U6.U5 tri-snRNP-associated protein 1	SART1		2.4837	1.73068	4.21438
E3 ubiquitin-protein ligase HUWE1	HUWE1		2.09673	2.10905	4.20578
Glypican-1;Secreted glypican-1	GPC1		2.00824	2.1972	4.20544
Coiled-coil domain-containing protein 82	CCDC82		3.08875	1.11145	4.2002
E3 ubiquitin-protein ligase DTX3L	DTX3L		2.31333	1.88545	4.19878
2,4-dienoyl-CoA reductase, mitochondrial	DECR1		2.70925	1.48896	4.1982
Ubiquitin carboxyl-terminal hydrolase 7	USP7		1.82729	2.3629	4.19019
SRSF protein kinase 1	SRPK1		1.86322	2.31948	4.1827
SPATS2-like protein	SPATS2L		2.46519	1.71591	4.1811
Zinc finger protein 280C	ZNF280C		1.05901	3.11416	4.17317
Splicing factor U2AF 65 kDa subunit	U2AF2		2.3742	1.79201	4.16621
F-box only protein 28	FBXO28		1.83495	2.3215	4.15645
Putative helicase MOV-10	MOV10		2.05248	2.07613	4.12861
rRNA-processing protein FCF1 homolog	FCF1		0.917928	3.20596	4.12389
Ribosomal RNA processing protein 1 homolog A	RRP1		1.01742	3.09999	4.11741
Mediator of DNA damage checkpoint protein 1	MDC1		0.82122	3.29421	4.11543
SNW domain-containing protein 1	SNW1		1.98287	2.09345	4.07632
U5 small nuclear ribonucleoprotein 200 kDa helicase	SNRNP200		2.01335	2.05463	4.06799
Importin subunit alpha-5;Importin subunit alpha-5, N-terminally processed	KPNA1		1.8518	2.21464	4.06644
Heat shock protein HSP 90-alpha	HSP90AA1		1.78618	2.27272	4.05889
Heterogeneous nuclear ribonucleoprotein U	HNRNPU		1.95129	2.10693	4.05822
U3 small nucleolar ribonucleoprotein protein MPP10	MPHOSPH10		2.06426	1.99286	4.05712
Poly [ADP-ribose] polymerase 9	PARP9		1.55434	2.48657	4.04091
Helicase with zinc finger domain 2	HELZ2		1.9536	2.08375	4.03735
Eukaryotic translation initiation factor 3 subunit H	EIF3H		3.02093	1.01307	4.034
Actin-like protein 6A	ACTL6A		1.88174	2.13746	4.0192
Flap endonuclease 1	FEN1		2.33156	1.68696	4.01853
Polyhomeotic-like protein 2;Polyhomeotic-like protein 3	PHC2;PHC3		2.93469	1.06016	3.99484
26S protease regulatory subunit 6A	PSMC3		1.51939	2.46053	3.97992
Replication factor C subunit 5	RFC5		1.28966	2.67328	3.96294
Serine/threonine-protein phosphatase 2A 65 kDa regulatory subunit A alpha isoform	PPP2R1A		1.58909	2.37318	3.96227
Heat shock 70 kDa protein 6;Putative heat shock 70 kDa protein 7	HSPA6;HSPA7		2.93414	1.0199	3.95404
Importin subunit beta-1	KPNB1		2.18663	1.71714	3.90377
Superkiller viralicidic activity 2-like 2	SKIV2L2		2.24614	1.64548	3.89162
Transcription factor A, mitochondrial	TFAM		2.5865	1.29145	3.87795
Cell division cycle 5-like protein	CDC5L		2.0131	1.86181	3.87492
Probable ubiquitin carboxyl-terminal hydrolase FAF-X	USP9X		1.48398	2.36647	3.85045
Nuclear receptor coactivator 5	NCOA5		3.04308	0.805888	3.84897
Ribosome biogenesis protein BOP1	BOP1		1.89918	1.93352	3.83269
High mobility group protein B1	HMGB1		2.57911	1.24212	3.82123
Ribonuclease inhibitor	RNH1		1.70492	2.11322	3.81814
X-ray repair cross-complementing protein 6	XRCC6		1.92136	1.89223	3.81359
Ubiquitin-associated protein 2-like	UBAP2L		2.3779	1.41623	3.79413
Peptidyl-prolyl cis-trans isomerase B	PPIB		2.70666	1.08436	3.79103
NHP2-like protein 1;NHP2-like protein 1, N-terminally processed	NHP2L1		2.07892	1.68901	3.76792
Small nuclear ribonucleoprotein E	SNRPE		2.93913	0.827077	3.76621
Transcriptional repressor protein YY1;Transcription factor YY2	YY1;YY2		2.30425	1.45253	3.75678
Double-stranded RNA-binding protein Staufen homolog 2	STAU2		1.77892	1.97245	3.75137
ATP-dependent RNA helicase DHX29	DHX29		1.42126	2.32337	3.74463
14-3-3 protein theta	YWHAQ		1.9393	1.80385	3.74315
Clathrin heavy chain 1	CLTC		1.7008	2.04186	3.74266
Splicing factor 3A subunit 3	SF3A3		1.9879	1.72896	3.71686
Nascent polypeptide-associated complex subunit alpha;Nascent polypeptide-associated complex subunit alpha, muscle-specific form	NACA		1.75095	1.96033	3.71128
Zinc finger CCCH domain-containing protein 11A	ZC3H11A		2.32668	1.37872	3.7054
RRP12-like protein	RRP12		2.36614	1.32157	3.68771
mRNA turnover protein 4 homolog	MRTO4		2.06419	1.61158	3.67577
Pre-mRNA-splicing factor ATP-dependent RNA helicase DHX15	DHX15		1.88518	1.78986	3.67504
Signal recognition particle 9 kDa protein	SRP9		2.16353	1.48298	3.64651
Agrin;Agrin N-terminal 110 kDa subunit;Agrin C-terminal 110 kDa subunit;Agrin C-terminal 90 kDa fragment;Agrin C-terminal 22 kDa fragment	AGRN		1.14359	2.492	3.63559
Activating signal cointegrator 1 complex subunit 3	ASCC3		1.46289	2.1726	3.63549
Heterogeneous nuclear ribonucleoprotein Q	SYNCRIP		1.80269	1.82639	3.62908
Histone-lysine N-methyltransferase SUV39H1	SUV39H1		1.93199	1.69619	3.62818
DNA-dependent protein kinase catalytic subunit	PRKDC		1.66953	1.94903	3.61856
La-related protein 4	LARP4		1.46472	2.14714	3.61186
Heterogeneous nuclear ribonucleoprotein R	HNRNPR		1.80665	1.80203	3.60869
Cytoplasmic FMR1-interacting protein 1	CYFIP1		0.610795	2.99666	3.60745
WD repeat-containing protein 6	WDR6		1.39353	2.21384	3.60737
Cell division cycle protein 27 homolog	CDC27		1.9919	1.61255	3.60445
Bromodomain adjacent to zinc finger domain protein 2A	BAZ2A		1.66179	1.91932	3.58111
DNA damage-binding protein 2	DDB2		2.59882	0.97551	3.57433
ATP-binding cassette sub-family E member 1	ABCE1		1.29684	2.26479	3.56163
Probable ATP-dependent RNA helicase DHX40	DHX40		1.48383	2.06655	3.55038
High mobility group protein B2	HMGB2		2.5035	1.03809	3.5416
Splicing factor 3A subunit 1	SF3A1		1.48882	2.04484	3.53366
Signal recognition particle 19 kDa protein	SRP19		1.90022	1.60713	3.50735
Signal recognition particle 14 kDa protein	SRP14		2.13067	1.36915	3.49981
N-acetyltransferase 10	NAT10		1.76014	1.73711	3.49725
SURP and G-patch domain-containing protein 2	SUGP2		2.08015	1.41358	3.49372
Serine/threonine-protein phosphatase 2A 65 kDa regulatory subunit A beta isoform	PPP2R1B		1.67987	1.80743	3.4873
Poly [ADP-ribose] polymerase 14	PARP14		1.65942	1.81157	3.471
Elongation factor 1-gamma	EEF1G		1.33073	2.10018	3.43091
Cullin-4A	CUL4A		1.39254	2.03027	3.4228
Nucleosome-remodeling factor subunit BPTF	BPTF		1.83952	1.58053	3.42004
PHD finger protein 6	PHF6		1.92759	1.48217	3.40976
Paired amphipathic helix protein Sin3a	SIN3A		1.47809	1.8983	3.37639
Pleiotropic regulator 1	PLRG1		1.76897	1.60643	3.3754
Splicing factor 3B subunit 3	SF3B3		1.57691	1.79571	3.37262
Transcription activator BRG1	SMARCA4		2.44993	0.90977	3.3597
Kinesin-like protein KIF20A	KIF20A		0.882213	2.46865	3.35086
Cell division cycle-associated 7-like protein	CDCA7L		1.79485	1.53345	3.3283
Coatomer subunit beta	COPB2		1.31179	2.00462	3.31642
BAG family molecular chaperone regulator 2	BAG2		2.0686	1.24708	3.31568
Activated RNA polymerase II transcriptional coactivator p15	SUB1		1.99834	1.31635	3.31469
General transcription factor 3C polypeptide 4	GTF3C4		2.22725	1.08018	3.30743
Cleavage and polyadenylation specificity factor subunit 5	NUDT21		2.09102	1.2126	3.30362
Crooked neck-like protein 1	CRNKL1		1.40376	1.89095	3.29471
Trifunctional enzyme subunit beta, mitochondrial;3-ketoacyl-CoA thiolase	HADHB		0.700262	2.56824	3.2685
p21-activated protein kinase-interacting protein 1	PAK1IP1		2.13816	1.08945	3.22761
Inosine-5-monophosphate dehydrogenase 2	IMPDH2		1.61847	1.60573	3.2242
Transitional endoplasmic reticulum ATPase	VCP		1.49237	1.71667	3.20904
Importin-7	IPO7		1.63176	1.56845	3.20021
Vigilin	HDLBP		1.42449	1.75404	3.17853
Antigen KI-67	MKI67		3.61212	-0.439995	3.17212
ATP-dependent RNA helicase A	DHX9		1.39078	1.7456	3.13638
U2 small nuclear ribonucleoprotein B	SNRPB2		1.94669	1.18308	3.12977
Uncharacterized protein C15orf52	C15orf52		1.21388	1.91409	3.12796
Protein FAM98A	FAM98A		1.36104	1.74676	3.1078
DBIRD complex subunit ZNF326	ZNF326		1.52672	1.57932	3.10604
116 kDa U5 small nuclear ribonucleoprotein component	EFTUD2		1.59354	1.49029	3.08384
Heterogeneous nuclear ribonucleoprotein U-like protein 2	HNRNPUL2		1.60976	1.47193	3.08168
26S protease regulatory subunit 10B	PSMC6		1.75348	1.31908	3.07256
ATP-dependent DNA helicase Q1	RECQL		1.50396	1.54427	3.04822
Prelamin-A/C;Lamin-A/C	LMNA		1.37834	1.65854	3.03688
Protein arginine N-methyltransferase 1	PRMT1		1.43483	1.59105	3.02588
Zinc finger CCCH-type antiviral protein 1	ZC3HAV1		1.76413	1.23998	3.00411
