# Supplementary material for: Translation stress and collided ribosomes are co-activators of cGAS
Source: Mol Cell. 2021 Jul 1;81(13):2808–2822.e10. doi: 10.1016/j.molcel.2021.05.018 (PMC8260207; doi:10.1016/j.molcel.2021.05.018)
Supplement: Table S3. Primers, related to STAR Methods [file mmc4.xlsx]

## Sheet: Sheet1
Table S3. Primers
Reagent	Sequence	Source	Identifier
ASCC1 attB1	GGGGACAAGTTTGTACAAAAAAGCAGGCTACATGGAAGTTCTGCGTCCACAG	this paper	N/A
ASCC1 attB2	GGGGACCACTTTGTACAAGAAAGCTGGGTCCTAGGATTTTCCTGGTAGGCT	this paper	N/A
ASCC2 attB1	GGGGACAAGTTTGTACAAAAAAGCAGGCTACATGCCAGCTCTGCCCCTGGAC	this paper	N/A
ASCC2 attB2	GGGGACCACTTTGTACAAGAAAGCTGGGTCTCAGGATGGGATCATGCCTTT	this paper	N/A
ASCC3 attB1	GGGGACAAGTTTGTACAAAAAAGCAGGCTACATGGCTTTACCTCGTCTCAC	this paper	N/A
ASCC3 attB2	GGGGACCACTTTGTACAAGAAAGCTGGGTCTTACTTTAATGCCAGGTCAG	this paper	N/A
TRIP4 attB1	GGGGACAAGTTTGTACAAAAAAGCAGGCTACATGGCGGTGGCTGGGGCGGTG	this paper	N/A
TRIP4 attB2	GGGGACCACTTTGTACAAGAAAGCTGGGTCTTAGACAGCTTTATTCTGCTTC	this paper	N/A
cGAS attB1	GGGGACAAGTTTGTACAAAAAAGCAGGCTACATGCAGCCTTGGCACGGAAAG	this paper	N/A
cGAS attB2	GGGGACCACTTTGTACAAGAAAGCTGGGTCTCAAAATTCATCAAAAACTGG	this paper	N/A
STING attB1	GGGGACAAGTTTGTACAAAAAAGCAGGCTACATGCCCCACTCCAGCCTGCAT	this paper	N/A
STING attB2	GGGGACCACTTTGTACAAGAAAGCTGGGTCTCAAGAGAAATCCGTGCGGAGAGG	this paper	N/A
attB1	GGGGACAAGTTTGTACAAAAAAGCAGGCTAC	this paper	N/A
attB2	GGGGACCACTTTGTACAAGAAAGCTGGGTC	this paper	N/A
Primers related to cGAS knockout
cGAS (PX462)1	aaacGCCTCGGAAGCTCTCTGCATC	this paper	N/A
cGAS (PX462)2	CACCGATGCAGAGAGCTTCCGAGGC	this paper	N/A
cGAS (PX462)3	aaacTGGCACGGAAAGGCCATGCAC	this paper	N/A
cGAS (PX462)4	CACCGTGCATGGCCTTTCCGTGCCA	this paper	N/A
cGAS (PCR)	TCTTAAGACAGGGGCACGGAT	this paper	N/A
cGAS (PCR)	TGGAGATATCATCGCGGCTG	this paper	N/A
cGAS (sequence)	CTGCGTGTCCTGGGCGCGCT	this paper	N/A
Primers for cGAS mutants:
cGAS(161-522) attB1	GGGGACAAGTTTGTACAAAAAAGCAGGCTACGGGCCTCGAAGCTCCGGGCG	this paper	N/A
cGAS(ED>AA) Forward	TTTGCTGTCATGTTTAAACTGGAAG	this paper	N/A
cGAS(ED>AA) Reverse	AGCATTAGGTGCAGAAATCTTCAC	this paper	N/A
cGAS(C396A) Forward	GCCTGTGAAAACAAAGAAGAGAAATG	this paper	N/A
cGAS(C396A) Reverse	CGTTTTAGATTTTCCATGATTG	this paper	N/A
cGAS(ZR) Forward	TGCAGGAAAGATTGTTTAAAAC	this paper	N/A
cGAS(ZR) Reverse	ATTGTTCAAAATTTCCTTTTCG	this paper	N/A
cGAS(K411A) Forward	GCA CTAATGAAATACCTTTTAGAAC	this paper	N/A
cGAS(K411A) Reverse	TAAACAATCTTTCCTGCAACA	this paper	N/A
cGAS(K347E) Forward	GAGGTTAGGAAGCAACTACGACTAAAG	this paper	N/A
cGAS(K347E) Reverse	TGCTGAAAGCCAGTTTTGAAT	this paper	N/A
cGAS(R349E) Forward	AAAGTTGAAAAGCAACTACGACTAAAG	this paper	N/A
cGAS(R349E) Reverse	TGCTGAAAGCCAGTTTTGAAT	this paper	N/A
cGAS(K350E) Forward	AAAGTTAGGGAGCAACTACGACTAAAGCC	this paper	N/A
cGAS(K350E) Reverse	TGCTGAAAGCCAGTTTTGAAT	this paper	N/A
cGAS(L354A) Forward	AAAGTTAGGAAGCAAGCACGACTAAAGCC	this paper	N/A
cGAS(L354A) Reverse	TGCTGAAAGCCAGTTTTGAAT	this paper	N/A
cGAS(R353E) Forward	GAACTAAAGCCATTTTACCTTGTAC	this paper	N/A
cGAS(R353E) Reverse	TAGTTGCTTCCTAACTTTTGC	this paper	N/A
cGAS300-302(RKR-EEE) Forward	GAGGAAGAGGGAGGGAGCCCTGCTGTAAC	this paper	N/A
cGAS300-302(RKR-EEE) Reverse	CTTCATGATGACATCTGTATC	this paper	N/A
cGAS347-349 (KVR-EVE)	GAGGTTGAGAAGCAACTACGACTAAAGCC	this paper	N/A
cGAS347-349 (KVR-EVE)	TGCTGAAAGCCAGTTTTGAAT	this paper	N/A
cGAS347-354 (KVRKQLRL-AVRAQLRA) Forward	GCAGTTAGGGCGCAACTACGAGCAAAGCCATTTTACCTTGTAC	this paper	N/A
cGAS347-354 (KVRKQLRL-AVRAQLRA) Reverse	TGCTGAAAGCCAGTTTTGAAT	this paper	N/A
cGAS347-350 (KVRK-EVRE) Forward	GAGGTTAGGGAGCAACTACGACTAAAGCCATTTTAC	this paper	N/A
cGAS347-350 (KVRK-EVRE) Reverse	TGCTGAAAGCCAGTTTTGAAT	this paper	N/A
cGAS 362-365 (KHAK-EHAE)-Forward	GAACATGCAGAAGAAGGAAATGGTTTCCAAG	this paper	N/A
cGAS 362-365 (KHAK-EHAE)-Reverse	GGGTACAAGGTAAAATGGCTTTAG	this paper	N/A
cGAS 173-180 (KLSRDDIS-ALSADDIA) Forward	GCACTCAGCGCAGATGATATCGCAACGGCGGCGGGGATGGTGAAA	this paper	N/A
cGAS 173-180 (KLSRDDIS-ALSADDIA) Reverse	CAACTTCTCCAAAACCGCCCGG	this paper	N/A
cGAS 173-180 (KLSRDDIS-ELSEDDIS) Forward	GAACTCAGCGAA GATGATATCTCCACGGCGGCG	this paper	N/A
cGAS 173-180 (KLSRDDIS-ELSEDDIS) Reverse	CAACTTCTCCAAAACCGCCCGG	this paper	N/A
cGAS 347-353 (KVRKQLR-AVAAQLA) Forward	GAGGTTGAGGAGCAACTAGAGCTAAAGCCATTTTACCTTGTAC	this paper	N/A
cGAS 347-353 (KVRKQLR-AVAAQLA) Reverse	TGCTGAAAGCCAGTTTTGAAT	this paper	N/A
cGAS 347-353 (KVRKQLR-EVEEQLE) Forward	GCCGTTGCCGCACAACTAGCA CTAAAGCCATTTTACCTTGTAC	this paper	N/A
cGAS 347-353 (KVRKQLR-EVEEQLE) Reverse	TGCTGAAAGCCAGTTTTGAAT	this paper	N/A
cGAS(1-160) attB2	GGGGACCACTTTGTACAAGAAAGCTGGGTCTTAAGGCGCCGCATCCCTCCGTAC	this paper	N/A
cGAS(1-244) attB2	GGGGACCACTTTGTACAAGAAAGCTGGGTCTTAGTTGGAATATTCTTCTAGTTG	this paper	N/A
cGAS(1-293) attB2	GGGGACCACTTTGTACAAGAAAGCTGGGTCTTAATCTTTAATGTCGTTAATTTC	this paper	N/A
cGAS(1-341) attB2	GGGGACCACTTTGTACAAGAAAGCTGGGTCTTATTGAATGCGCAGGCCTTCTTG	this paper	N/A
cGAS(1-382) attB2	GGGGACCACTTTGTACAAGAAAGCTGGGTCTTAGATGTGAGAGAAGGATAGCCG	this paper	N/A
cGAS(1-430) attB2	GGGGACCACTTTGTACAAGAAAGCTGGGTCTTACAGATGTTTTTTGTCTTTAAAC	this paper	N/A
cGAS(1-480) attB2	GGGGACCACTTTGTACAAGAAAGCTGGGTCTTAAAGTTTTTCTGTCCTGAGGCAC	this paper	N/A
cGAS(1-499) attB2	GGGGACCACTTTGTACAAGAAAGCTGGGTCTTATCTTTTGTCAATTAAGTTGCT	this paper	N/A
cGAS(1-513) attB2	GGGGACCACTTTGTACAAGAAAGCTGGGTCTTAGTTTCTTTCATATTCAATTTG	this paper	N/A
cGAS(174-522) attB1	GGGGACAAGTTTGTACAAAAAAGCAGGCTACCTCAGCCGCGATGATATCTCC	this paper	N/A
cGAS(199-522) attB1	GGGGACAAGTTTGTACAAAAAAGCAGGCTACTGCGACTCCGCGTTCAGAGGC	this paper	N/A
cGAS(245-522) attB1	GGGGACAAGTTTGTACAAAAAAGCAGGCTACACTCGTGCATATTACTTTGTG	this paper	N/A
cGAS(294-522) attB1	GGGGACAAGTTTGTACAAAAAAGCAGGCTACACAGATGTCATCATGAAGAGG	this paper	N/A
Primers used for recombinant cGAS and hPrimpol 1
cGAS-WT-6p-1Forward	GGGGCCCCTGGGATCC ATGCAGCCTTGGCACGGA	this paper	N/A
cGAS-WT-6P-1Reverse	GGAATTCCGGGGATCC TCAAAATTCATCAAAAACTGGAAAC	this paper	N/A
cGAS-8His Forward	CATCATCACCACCACCATCACCAT TGAGCGGCCGCATCGTGACTG	this paper	N/A
cGAS-8his Reverse	AAATTCATCAAAAACTGGAAACTC	this paper	N/A
Primpol1-WT-6p-1-8his Forward	TCCAGGGGCCCCTGGGATCCATGAATAGAAAATGGGAAGC	this paper	N/A
Primpol1-WT-6p-1-8his Reverse	CAGTCACGATGCGGCCGCTTAATGGTGATGGTGGTGGTGATGATGCTCTTGTAATACTTCTATAA	this paper	N/A
Primers for RT-qPCR
IFI44 Forward	TGGGAGCTGGACCCTGTAAA	Williamson et al., 2017	N/A
IFI44 Reverse	CCTCCCTTAGATTCCCTATTTGCT	Williamson et al., 2017	N/A
DDX60 Forward	CCGAGGAAGGAAAATGTCGC	Williamson et al., 2017	N/A
DDX60 Reverse	CTCACGCAAGGAAACACTGATA	Williamson et al., 2017	N/A
IFIT2 Forward	GCACTGCAACCATGAGTGAGA	Williamson et al., 2017	N/A
IFIT2 Reverse	GCCTCGTTTTGCCCTTTGAG	Williamson et al., 2017	N/A
ISG15 Forward	CCAGGATGCTCAGAGGTTCG	this paper	N/A
ISG15 Reverse	GGGACCTGACGGTGAAGATG	this paper	N/A
RSAD2 Forward	CTCTGTGGAGGAGCCTGGTC	this paper	N/A
RSAD2 Reverse	AAGTTGATCTTCTCCATACCAGCTT	this paper	N/A
HERC5 Forward	TTGAGGCCCACGTTTGATCT	this paper	N/A
HERC5 Reverse	CTCCTCCGAGGTCATACCCA	this paper	N/A
IFIT3 Forward	CTGATGCGTGCCCTACTCTC	this paper	N/A
IFIT3 Reverse	GACCTCACTCATGACTGCCC	this paper	N/A
ASCC3 Forward	AGTGTTAAAGGCTCGTGGGA	this paper	N/A
ASCC3 Reverse	TCGAGGAGTAACTGCACAGC	this paper	N/A
RACK1 Forward	GGGGTCACTCCCACTTTGTT	this paper	N/A
RACK1 Reverse	AATCTGCCGGTTGTCAGAGG	this paper	N/A
ZNF598 Forward	TCGTTGGTGGCGAAGACTAC	this paper	N/A
ZNF598 Reverse	CAGCTGCTACTTCTCGGTCC	this paper	N/A
NEMF Forward	CCAACTTCAGTGGGAAGGGA	this paper	N/A
NEMF Reverse	TCATCCACCGCCTTGTCAAA	this paper	N/A
Hbs1 Forward	TCCGTTGAGCCTGTGGAAG	this paper	N/A
Hbs1 Reverse	CTGGTTTTCCTTTTGCTATCTTTCC	this paper	N/A
MAVS Forward	ACAGCAAGAGACCAGGATCG	this paper	N/A
MAVS Reverse	TCCGCGAGATCAACTAGCTC	this paper	N/A
STING Forward	GAGTGTGTGGAGTCCTGCTC	this paper	N/A
STING Reverse	CTGGAGTGGGGCATCTTCTG	this paper	N/A
GTPBP2 Forward	GAACGGAAGGAACAGAGGGG	this paper	N/A
GTPBP2 Reverse	ATGTCTGCCCCAACCTTCTC	this paper	N/A
PELOTA Forward	GCTGGCTCCTCACTGACAGG	this paper	N/A
PELOTA Reverse	TCCGGACGAATGAACTCCCT	this paper	N/A
gDNA Forward	TTGCCCTCAACGACCACTTT	this paper	N/A
gDNA Reverse	TCAGGGCCCTTTTTCTGAGC	this paper	N/A
mtDNA Forward	CCACTGTAAAGCTAACTTAGCATTAACC	this paper	N/A
mtDNA Reverse	GGGCCATACGGTAGTATTTAGTTGG	this paper	N/A
RNAi
Non-targeting control	UGGUUUACAUGUCGACUAA	Dharmacon	N/A
ASCC3 siRNA#1	GAACAUCAUUGCAACAGUA	Dharmacon	N/A
ASCC3 siRNA#2	GAAGGUAUAUCUACACAUU	Dharmacon	N/A
IRF3 siRNA	N/A	Dharmacon	M-006875-02-0005
MAVS siRNA	N/A	Dharmacon	LQ-024237-00-0002
STING siRNA	N/A	Dharmacon	M-024333-00-0005
STING siRNA#1	N/A	Dharmacon	MQ-024333-00-0002 (D-024333-01)
STING siRNA#2	N/A	Dharmacon	MQ-024333-00-0002 (D-024333-02)
STING siRNA#3	N/A	Dharmacon	MQ-024333-00-0002 (D-024333-03)
STING siRNA#4	N/A	Dharmacon	MQ-024333-00-0002 (D-024333-04)
cGAS siRNA	N/A	Dharmacon	M-015607-01-0005
cGAS siRNA#1	N/A	Dharmacon	MQ-015607-01-0005 (D-015607-01)
cGAS siRNA#2	N/A	Dharmacon	MQ-015607-01-0005 (D-015607-02)
cGAS siRNA#3	N/A	Dharmacon	MQ-015607-01-0005 (D-015607-04)
RACK1 siRNA	N/A	Dharmacon	L-006876-00-0005
RACK1 siRNA#1	N/A	Dharmacon	J-006876-05-0002
RACK1 siRNA#2	N/A	Dharmacon	J-006876-06-0002
ZNF598 siRNA	N/A	Dharmacon	L-007104-00-0005
ZNF598 siRNA#1	N/A	Dharmacon	J-007104-05-0002
ZNF598 siRNA#2	N/A	Dharmacon	J-007104-07-0002
NEMF siRNA	N/A	Dharmacon	L-019106-02-0005
HBS1siRNA	N/A	Dharmacon	L-015677-01-0005
GTPBP2 siRNA	N/A	Dharmacon	L-015310-02-0005
PELO siRNA	N/A	Dharmacon	L-019068-01-0005
ASCC1 siRNA	N/A	Dharmacon	M-031954-01-0005
ASCC2 siRNA	N/A	Dharmacon	M-016458-00-0005
TRIP4 siRNA	N/A	Dharmacon	M-009632-01-0005
